# Supplementary material for: Immune and Metabolic Dysregulated Coding and Non-coding RNAs Reveal Survival Association in Uterine Corpus Endometrial Carcinoma
Source: Front Genet. 2021 Jun 24;12:673192. doi: 10.3389/fgene.2021.673192 (PMC8264798; doi:10.3389/fgene.2021.673192)
Supplement: Supplementary file 2 [file Table_2.XLSX]

## Sheet: TableS1
SampleId	Type	OS	OS.time
TCGA.AX.A06J.01A	tumor	0	913
TCGA.B5.A11P.01B	tumor	0	825
TCGA.AX.A05T.01A	tumor	0	1010
TCGA.BG.A0M8.01A	tumor	0	2020
TCGA.BG.A0LX.01A	tumor	0	614
TCGA.EY.A5W2.01A	tumor	0	516
TCGA.D1.A2G0.01A	tumor	0	1484
TCGA.AP.A053.01A	tumor	NA	NA
TCGA.A5.A0G1.01A	tumor	1	3251
TCGA.EO.A3KW.01A	tumor	0	497
TCGA.BG.A0MI.01A	tumor	1	714
TCGA.AJ.A3NG.01A	tumor	0	475
TCGA.AJ.A3OJ.01A	tumor	0	467
TCGA.A5.A2K5.01A	tumor	0	752
TCGA.AX.A1C7.01A	tumor	0	1054
TCGA.D1.A167.01A	tumor	0	478
TCGA.B5.A11X.01A	tumor	0	596
TCGA.BS.A0V4.01A	tumor	0	1810
TCGA.DF.A2L0.01A	tumor	1	788
TCGA.BK.A6W3.01A	tumor	0	305
TCGA.FI.A2EU.01A	tumor	0	2941
TCGA.AX.A3FS.01A	tumor	0	7
TCGA.D1.A17R.01A	tumor	1	339
TCGA.AJ.A5DW.01A	tumor	0	390
TCGA.EY.A1GH.01A	tumor	0	710
TCGA.AP.A1DM.01A	tumor	0	1700
TCGA.BG.A0MS.01A	tumor	0	1882
TCGA.E6.A1LZ.01A	tumor	0	2406
TCGA.B5.A11E.01A	tumor	0	1820
TCGA.FI.A2F9.01A	tumor	0	1803
TCGA.BG.A0YV.01A	tumor	0	382
TCGA.AP.A1DR.01A	tumor	0	1495
TCGA.AP.A0LG.01A	tumor	0	2015
TCGA.BG.A186.01A	tumor	0	419
TCGA.AX.A1CK.01A	tumor	0	2441
TCGA.AX.A2HC.01A	tumor	0	1044
TCGA.BG.A18C.01A	tumor	0	470
TCGA.EY.A2OQ.01A	tumor	0	885
TCGA.DF.A2KR.01A	tumor	0	1865
TCGA.FI.A3PV.01A	tumor	1	1249
TCGA.BK.A0CA.01B	tumor	0	1064
TCGA.AJ.A23M.01A	tumor	1	616
TCGA.A5.A0R7.01A	tumor	0	535
TCGA.BG.A0W2.01A	tumor	0	1721
TCGA.PG.A5BC.01A	tumor	0	707
TCGA.5B.A90C.01A	tumor	0	1202
TCGA.A5.A0GU.01A	tumor	0	860
TCGA.A5.A1OF.01A	tumor	0	973
TCGA.AX.A1CE.01A	tumor	0	1037
TCGA.EY.A215.01A	tumor	0	574
TCGA.EY.A1GT.01A	tumor	0	490
TCGA.AP.A0LI.01A	tumor	0	2972
TCGA.B5.A1MW.01A	tumor	0	447
TCGA.AX.A0IW.01A	tumor	0	1149
TCGA.EY.A2ON.01A	tumor	1	610
TCGA.B5.A11G.01A	tumor	0	3448
TCGA.QS.A5YR.01A	tumor	0	719
TCGA.BS.A0U5.01A	tumor	0	2935
TCGA.SL.A6J9.01A	tumor	0	2
TCGA.EO.A1Y7.01A	tumor	0	1495
TCGA.BS.A0UJ.01A	tumor	0	2506
TCGA.AX.A1C8.01A	tumor	0	776
TCGA.DF.A2KY.01A	tumor	0	332
TCGA.B5.A11L.01B	tumor	1	2240
TCGA.EO.A1Y8.01A	tumor	0	901
TCGA.FI.A2F4.01A	tumor	0	2230
TCGA.AJ.A2QL.01A	tumor	0	602
TCGA.BS.A0VI.01A	tumor	0	2646
TCGA.AP.A0LF.01A	tumor	0	2845
TCGA.EY.A549.01A	tumor	0	605
TCGA.B5.A11U.01A	tumor	0	509
TCGA.B5.A11W.01A	tumor	0	593
TCGA.B5.A0JS.01A	tumor	0	2627
TCGA.AX.A06B.01A	tumor	0	2058
TCGA.B5.A0JY.01A	tumor	0	2107
TCGA.D1.A3JP.01A	tumor	0	515
TCGA.D1.A16V.01A	tumor	1	120
TCGA.DF.A2KV.01A	tumor	0	2717
TCGA.EY.A1GS.01A	tumor	1	670
TCGA.AP.A1E0.01A	tumor	0	1832
TCGA.BS.A0UT.01A	tumor	0	2212
TCGA.A5.A0GI.01A	tumor	0	2682
TCGA.BG.A0VX.01A	tumor	0	1043
TCGA.A5.A1OG.01A	tumor	1	973
TCGA.D1.A0ZQ.01A	tumor	NA	NA
TCGA.D1.A174.01A	tumor	0	594
TCGA.EY.A1GK.01A	tumor	0	693
TCGA.EY.A1GX.01A	tumor	1	1127
TCGA.FI.A2EW.01A	tumor	0	1795
TCGA.D1.A17H.01A	tumor	0	852
TCGA.B5.A0K1.01A	tumor	0	1110
TCGA.B5.A11N.01A	tumor	0	1876
TCGA.AP.A0LJ.01A	tumor	0	1421
TCGA.A5.A0GE.01A	tumor	0	3205
TCGA.D1.A2G7.01A	tumor	1	1793
TCGA.B5.A121.01A	tumor	0	504
TCGA.BG.A0M0.01A	tumor	0	588
TCGA.A5.A0R9.01A	tumor	0	749
TCGA.BK.A6W4.01A	tumor	0	300
TCGA.A5.A0GH.01A	tumor	0	2254
TCGA.A5.A2K2.01A	tumor	0	3595
TCGA.BK.A13B.01A	tumor	0	966
TCGA.A5.A0G5.01A	tumor	0	1126
TCGA.BK.A139.01A	tumor	1	943
TCGA.AX.A3FV.01A	tumor	NA	NA
TCGA.PG.A6IB.01A	tumor	0	648
TCGA.AJ.A3BD.01A	tumor	0	1039
TCGA.D1.A16J.01A	tumor	0	910
TCGA.EO.A3AS.01A	tumor	0	1046
TCGA.EY.A1GE.01A	tumor	0	741
TCGA.A5.A0R6.01A	tumor	0	1153
TCGA.EO.A3AU.01A	tumor	0	1543
TCGA.EC.A1NJ.01A	tumor	0	488
TCGA.AX.A0J0.01A	tumor	0	1220
TCGA.AJ.A3QS.01A	tumor	0	513
TCGA.D1.A17D.01A	tumor	0	926
TCGA.B5.A3FC.01A	tumor	0	2185
TCGA.FI.A2D2.01A	tumor	1	2352
TCGA.A5.A0GX.01A	tumor	0	2088
TCGA.BG.A0M7.01A	tumor	0	1937
TCGA.BG.A0VW.01A	tumor	0	1582
TCGA.AX.A2HF.01A	tumor	0	848
TCGA.AX.A0IU.01A	tumor	0	1087
TCGA.A5.A0R8.01A	tumor	0	596
TCGA.DI.A2QU.01A	tumor	1	946
TCGA.D1.A15W.01A	tumor	0	915
TCGA.B5.A0JN.01A	tumor	0	1939
TCGA.B5.A11O.01A	tumor	0	2609
TCGA.EY.A548.01A	tumor	0	430
TCGA.B5.A11S.01A	tumor	0	2229
TCGA.AX.A1CP.01A	tumor	0	1107
TCGA.BK.A0CC.01A	tumor	0	1067
TCGA.DI.A1BU.01A	tumor	0	1195
TCGA.AP.A1DP.01A	tumor	1	1081
TCGA.AX.A06F.01A	tumor	0	1748
TCGA.B5.A3FH.01A	tumor	0	841
TCGA.QF.A5YT.01A	tumor	0	1215
TCGA.B5.A1N2.01A	tumor	1	954
TCGA.EY.A1GD.01A	tumor	0	1639
TCGA.AX.A2H8.01A	tumor	0	1861
TCGA.BG.A0VT.01A	tumor	0	1568
TCGA.AX.A2H7.01A	tumor	1	772
TCGA.A5.A0VP.01A	tumor	0	1288
TCGA.D1.A17Q.01A	tumor	0	54
TCGA.DI.A2QY.01A	tumor	1	3349
TCGA.AP.A1DO.01A	tumor	0	952
TCGA.BG.A0LW.01A	tumor	0	566
TCGA.D1.A161.01A	tumor	0	892
TCGA.DF.A2KN.01A	tumor	0	67
TCGA.B5.A1MV.01A	tumor	0	1565
TCGA.D1.A2G5.01A	tumor	0	1455
TCGA.D1.A165.01A	tumor	0	20
TCGA.EY.A212.01A	tumor	1	310
TCGA.AJ.A5DV.01A	tumor	0	679
TCGA.EY.A1GP.01A	tumor	0	573
TCGA.BG.A0W1.01A	tumor	0	122
TCGA.BG.A2AD.01A	tumor	0	609
TCGA.BG.A3PP.01A	tumor	0	681
TCGA.AP.A0LT.01A	tumor	0	1497
TCGA.BG.A0RY.01A	tumor	0	469
TCGA.BS.A0TE.01A	tumor	1	146
TCGA.BS.A0V7.01A	tumor	0	1934
TCGA.BK.A56F.01A	tumor	0	401
TCGA.BK.A26L.01A	tumor	0	734
TCGA.SL.A6JA.01A	tumor	0	7
TCGA.D1.A17A.01A	tumor	0	48
TCGA.BK.A4ZD.01A	tumor	0	506
TCGA.AX.A05Y.01A	tumor	0	2684
TCGA.A5.A2K7.01A	tumor	0	1063
TCGA.D1.A0ZP.01A	tumor	0	911
TCGA.AJ.A3BF.01A	tumor	0	551
TCGA.BS.A0UF.01A	tumor	0	2611
TCGA.BS.A0U9.01B	tumor	0	2825
TCGA.EO.A3B0.01A	tumor	0	1412
TCGA.D1.A175.01A	tumor	0	202
TCGA.AX.A3G4.01A	tumor	0	9
TCGA.BS.A0TA.01A	tumor	1	740
TCGA.B5.A0K3.01A	tumor	1	830
TCGA.B5.A3S1.01A	tumor	0	902
TCGA.KJ.A3U4.01A	tumor	0	1095
TCGA.EO.A3B1.01A	tumor	0	820
TCGA.EY.A2OO.01A	tumor	0	1392
TCGA.AJ.A3I9.01A	tumor	1	519
TCGA.B5.A0KB.01B	tumor	0	824
TCGA.AP.A1DK.01A	tumor	0	2767
TCGA.D1.A177.01A	tumor	0	548
TCGA.BG.A0M3.01A	tumor	0	1071
TCGA.BS.A0UV.01A	tumor	0	2228
TCGA.D1.A16Y.01A	tumor	0	532
TCGA.AJ.A3BI.01A	tumor	0	575
TCGA.EY.A1GF.01A	tumor	0	826
TCGA.D1.A17U.01A	tumor	0	697
TCGA.D1.A0ZZ.01A	tumor	0	686
TCGA.A5.A0GD.01A	tumor	1	3423
TCGA.4E.A92E.01A	tumor	0	13
TCGA.BG.A18A.01A	tumor	0	426
TCGA.KP.A3VZ.01A	tumor	0	722
TCGA.EC.A24G.01A	tumor	0	511
TCGA.AX.A1C4.01A	tumor	0	404
TCGA.BG.A0VV.01A	tumor	0	1553
TCGA.EY.A1G7.01A	tumor	1	189
TCGA.AJ.A8CT.01A	tumor	0	82
TCGA.BG.A0M4.01A	tumor	0	2167
TCGA.BG.A0VZ.01A	tumor	0	1601
TCGA.QS.A744.01A	tumor	0	451
TCGA.FI.A2D6.01A	tumor	1	767
TCGA.A5.A0G3.01A	tumor	0	1428
TCGA.AX.A3G9.01A	tumor	0	558
TCGA.QS.A8F1.01A	tumor	1	135
TCGA.BK.A0C9.01A	tumor	0	1092
TCGA.D1.A1O8.01A	tumor	1	120
TCGA.BS.A0U8.01A	tumor	0	2963
TCGA.EO.A22R.01A	tumor	0	1878
TCGA.B5.A11Q.01A	tumor	0	976
TCGA.B5.A3FD.01A	tumor	1	1197
TCGA.AJ.A3NE.01A	tumor	0	628
TCGA.EY.A1GM.01A	tumor	1	995
TCGA.EY.A547.01A	tumor	0	545
TCGA.AX.A3G7.01A	tumor	0	9
TCGA.D1.A16X.01A	tumor	0	111
TCGA.DI.A0WH.01A	tumor	0	496
TCGA.EY.A2OM.01A	tumor	0	694
TCGA.AJ.A2QM.01A	tumor	0	894
TCGA.BG.A0MA.01A	tumor	1	326
TCGA.AP.A0LH.01A	tumor	1	1106
TCGA.AJ.A2QO.01A	tumor	1	1045
TCGA.D1.A17T.01A	tumor	0	71
TCGA.BS.A0U7.01A	tumor	1	935
TCGA.A5.AB3J.01A	tumor	0	512
TCGA.B5.A0JX.01A	tumor	0	1787
TCGA.QS.A5YQ.01A	tumor	0	759
TCGA.AX.A062.01A	tumor	0	1399
TCGA.BG.A0MC.01A	tumor	0	1263
TCGA.D1.A0ZN.01A	tumor	0	512
TCGA.EY.A4KR.01A	tumor	1	346
TCGA.A5.A7WK.01A	tumor	0	560
TCGA.EY.A3L3.01A	tumor	0	832
TCGA.AJ.A3BH.01A	tumor	NA	NA
TCGA.AJ.A3IA.01A	tumor	0	633
TCGA.EO.A22S.01A	tumor	0	1872
TCGA.B5.A0JU.01B	tumor	0	1802
TCGA.D1.A16B.01A	tumor	0	1106
TCGA.AX.A3FX.01A	tumor	1	1333
TCGA.AX.A1CF.01A	tumor	0	2337
TCGA.A5.A0GA.01A	tumor	1	543
TCGA.SJ.A6ZJ.01A	tumor	0	556
TCGA.AX.A3FT.01A	tumor	0	6
TCGA.AP.A0LD.01A	tumor	0	3589
TCGA.AJ.A3OL.01A	tumor	1	449
TCGA.D1.A15X.01A	tumor	0	909
TCGA.EY.A1GW.01A	tumor	1	337
TCGA.B5.A3FB.01A	tumor	0	2844
TCGA.EY.A72D.01A	tumor	0	179
TCGA.B5.A11V.01A	tumor	0	595
TCGA.EY.A2OP.01A	tumor	0	944
TCGA.BS.A0TD.01A	tumor	0	2379
TCGA.B5.A11J.01A	tumor	0	1656
TCGA.BG.A0MK.01A	tumor	1	1317
TCGA.D1.A17B.01A	tumor	0	213
TCGA.AX.A3G3.01A	tumor	0	42
TCGA.FI.A2D0.01A	tumor	0	1213
TCGA.BG.A0YU.01A	tumor	0	451
TCGA.AJ.A3EK.01A	tumor	0	446
TCGA.B5.A11F.01A	tumor	0	5651
TCGA.AX.A06L.01A	tumor	0	1845
TCGA.EO.A3AY.01A	tumor	0	1158
TCGA.A5.A0GG.01A	tumor	0	3762
TCGA.A5.A0GN.01A	tumor	0	1841
TCGA.D1.A1NY.01A	tumor	0	513
TCGA.AP.A059.01A	tumor	0	1461
TCGA.FI.A2F8.01A	tumor	0	933
TCGA.AX.A06H.01A	tumor	0	833
TCGA.AP.A0L9.01A	tumor	0	3815
TCGA.A5.A7WJ.01A	tumor	0	341
TCGA.AX.A1CI.01A	tumor	0	2600
TCGA.D1.A1NU.01A	tumor	0	402
TCGA.H5.A2HR.01A	tumor	0	53
TCGA.AX.A1CR.01A	tumor	0	701
TCGA.DI.A1NO.01A	tumor	1	285
TCGA.E6.A8L9.01A	tumor	0	1013
TCGA.A5.A0G9.01A	tumor	0	2540
TCGA.DF.A2KZ.01A	tumor	0	826
TCGA.BG.A2L7.01A	tumor	0	612
TCGA.B5.A1MZ.01A	tumor	0	1598
TCGA.B5.A1MR.01A	tumor	0	6859
TCGA.D1.A176.01A	tumor	0	917
TCGA.B5.A1MU.01A	tumor	1	1548
TCGA.AX.A3G6.01A	tumor	0	8
TCGA.BG.A0MG.01A	tumor	0	1477
TCGA.E6.A1LX.01A	tumor	0	711
TCGA.BS.A0WQ.01A	tumor	0	2022
TCGA.A5.A1OK.01A	tumor	0	917
TCGA.D1.A0ZR.01A	tumor	0	17
TCGA.K6.A3WQ.01A	tumor	1	427
TCGA.D1.A17L.01A	tumor	0	802
TCGA.D1.A3JQ.01A	tumor	0	526
TCGA.D1.A15V.01A	tumor	0	1201
TCGA.D1.A1NX.01A	tumor	0	555
TCGA.PG.A7D5.01A	tumor	0	1177
TCGA.AX.A063.01A	tumor	0	2417
TCGA.EY.A54A.01A	tumor	0	447
TCGA.B5.A1MX.01A	tumor	0	1473
TCGA.FI.A2EX.01A	tumor	0	284
TCGA.AP.A1E4.01A	tumor	0	1555
TCGA.A5.A2K3.01A	tumor	0	2012
TCGA.AJ.A3NF.01A	tumor	0	645
TCGA.BK.A0CA.01A	tumor	0	1064
TCGA.BS.A0UA.01A	tumor	0	3495
TCGA.D1.A1O0.01A	tumor	0	63
TCGA.EO.A2CG.01A	tumor	0	1564
TCGA.EY.A1GU.01A	tumor	1	997
TCGA.DF.A2KS.01A	tumor	0	3318
TCGA.AJ.A3BG.01A	tumor	0	550
TCGA.A5.A0VQ.01A	tumor	0	485
TCGA.B5.A3FA.01A	tumor	0	2929
TCGA.B5.A11H.01A	tumor	0	2687
TCGA.AP.A1E3.01A	tumor	0	847
TCGA.D1.A17C.01A	tumor	0	30
TCGA.B5.A0K8.01A	tumor	0	847
TCGA.A5.A0GJ.01A	tumor	0	2000
TCGA.AX.A2HK.01A	tumor	1	90
TCGA.AP.A1DH.01A	tumor	0	2180
TCGA.AX.A1CA.01A	tumor	0	974
TCGA.PG.A917.01A	tumor	0	212
TCGA.BG.A221.01A	tumor	0	55
TCGA.KP.A3W3.01A	tumor	0	794
TCGA.BG.A0MH.01A	tumor	0	1930
TCGA.FI.A2D5.01A	tumor	1	421
TCGA.AX.A1CC.01A	tumor	0	788
TCGA.B5.A1MS.01B	tumor	1	3112
TCGA.BG.A187.01A	tumor	0	448
TCGA.D1.A17N.01A	tumor	0	46
TCGA.B5.A11Y.01A	tumor	0	560
TCGA.AX.A05W.01A	tumor	0	2450
TCGA.EY.A1H0.01A	tumor	0	588
TCGA.D1.A1O5.01A	tumor	0	458
TCGA.D1.A1NS.01A	tumor	0	43
TCGA.D1.A16I.01A	tumor	1	350
TCGA.AX.A3FZ.01A	tumor	0	6
TCGA.AX.A3GI.01A	tumor	0	12
TCGA.D1.A179.01A	tumor	1	448
TCGA.EY.A1G8.01A	tumor	1	456
TCGA.EY.A1GI.01A	tumor	0	710
TCGA.A5.A0G2.01A	tumor	0	4549
TCGA.D1.A101.01A	tumor	0	53
TCGA.D1.A17S.01A	tumor	0	739
TCGA.AJ.A3NC.01A	tumor	0	1125
TCGA.E6.A2P8.01A	tumor	1	72
TCGA.AX.A3FW.01A	tumor	0	17
TCGA.KP.A3W0.01A	tumor	0	404
TCGA.B5.A11M.01A	tumor	0	1362
TCGA.E6.A1M0.01A	tumor	0	1793
TCGA.AX.A2HA.01A	tumor	0	2475
TCGA.AX.A2IN.01A	tumor	1	947
TCGA.D1.A0ZO.01A	tumor	0	602
TCGA.D1.A16S.01A	tumor	0	568
TCGA.AP.A051.01A	tumor	0	3948
TCGA.D1.A2G6.01A	tumor	1	258
TCGA.AJ.A3OK.01A	tumor	0	485
TCGA.D1.A17K.01A	tumor	0	854
TCGA.D1.A3DH.01A	tumor	0	573
TCGA.BG.A0MO.01A	tumor	0	1309
TCGA.D1.A1O7.01A	tumor	0	32
TCGA.B5.A0JV.01A	tumor	0	2616
TCGA.AX.A064.01A	tumor	0	1517
TCGA.AX.A1CN.01A	tumor	0	1143
TCGA.B5.A0K4.01A	tumor	0	1757
TCGA.FI.A2EY.01A	tumor	1	880
TCGA.D1.A0ZV.01A	tumor	0	728
TCGA.AX.A06D.01A	tumor	1	373
TCGA.AP.A05P.01A	tumor	0	636
TCGA.EY.A214.01A	tumor	0	438
TCGA.A5.A0GW.01A	tumor	0	706
TCGA.EY.A3QX.01A	tumor	1	989
TCGA.EO.A3L0.01A	tumor	0	1554
TCGA.B5.A5OC.01A	tumor	0	1249
TCGA.EO.A2CH.01A	tumor	1	590
TCGA.A5.A0GP.01A	tumor	0	1416
TCGA.EO.A22Y.01A	tumor	0	1567
TCGA.AX.A05Z.01A	tumor	0	2175
TCGA.B5.A11I.01A	tumor	0	2303
TCGA.EO.A22U.01A	tumor	0	1407
TCGA.BS.A0TC.01A	tumor	0	2602
TCGA.B5.A0K9.01A	tumor	1	409
TCGA.AX.A3G1.01A	tumor	1	624
TCGA.D1.A16G.01A	tumor	1	834
TCGA.AP.A0LN.01A	tumor	0	2510
TCGA.EO.A22X.01A	tumor	0	1752
TCGA.JU.AAVI.01A	tumor	1	540
TCGA.AJ.A3NH.01A	tumor	1	1
TCGA.A5.A3LO.01A	tumor	0	776
TCGA.BG.A3EW.01A	tumor	0	344
TCGA.D1.A3DG.01A	tumor	1	130
TCGA.AX.A2H4.01A	tumor	1	916
TCGA.AJ.A3TW.01A	tumor	0	513
TCGA.AP.A3K1.01A	tumor	1	666
TCGA.AX.A3GB.01A	tumor	0	440
TCGA.FI.A3PX.01A	tumor	0	2384
TCGA.QF.A5YS.01A	tumor	0	689
TCGA.D1.A168.01A	tumor	0	1098
TCGA.FI.A2CX.01A	tumor	0	2031
TCGA.AX.A2H5.01A	tumor	0	2167
TCGA.AX.A1C9.01A	tumor	0	802
TCGA.DI.A2QT.01A	tumor	1	377
TCGA.AX.A3G8.01A	tumor	0	36
TCGA.BK.A0CC.01B	tumor	0	1067
TCGA.AW.A1PO.01A	tumor	0	17
TCGA.EO.A3AV.01A	tumor	0	1069
TCGA.AX.A2HG.01A	tumor	0	1163
TCGA.KP.A3W4.01A	tumor	1	554
TCGA.A5.A0GQ.01A	tumor	0	2247
TCGA.A5.A1OH.01A	tumor	0	1105
TCGA.D1.A16F.01A	tumor	0	80
TCGA.B5.A11R.01A	tumor	0	2349
TCGA.D1.A17F.01A	tumor	0	39
TCGA.AX.A2IO.01A	tumor	0	1975
TCGA.EC.A1QX.01A	tumor	0	224
TCGA.AP.A054.01A	tumor	1	709
TCGA.BG.A0M6.01A	tumor	1	671
TCGA.2E.A9G8.01A	tumor	0	1249
TCGA.B5.A5OE.01A	tumor	0	1063
TCGA.B5.A0JT.01A	tumor	0	1682
TCGA.AP.A0LP.01A	tumor	0	1875
TCGA.DI.A1BY.01A	tumor	0	1114
TCGA.B5.A1MY.01A	tumor	1	361
TCGA.EY.A1GQ.01A	tumor	0	544
TCGA.BG.A0MU.01A	tumor	0	617
TCGA.SJ.A6ZI.01A	tumor	0	631
TCGA.AX.A0J1.01A	tumor	0	2354
TCGA.BS.A0V8.01A	tumor	0	2544
TCGA.AP.A0LM.01A	tumor	0	825
TCGA.BS.A0TG.01A	tumor	0	2371
TCGA.BG.A0MQ.01A	tumor	0	1817
TCGA.AP.A0LV.01A	tumor	0	763
TCGA.EY.A1GO.01A	tumor	0	586
TCGA.B5.A0JZ.01A	tumor	0	2173
TCGA.AX.A060.01A	tumor	0	1075
TCGA.AX.A2HH.01A	tumor	0	540
TCGA.EO.A3AZ.01A	tumor	0	826
TCGA.DF.A2KU.01A	tumor	0	3067
TCGA.B5.A0K6.01A	tumor	0	1953
TCGA.AP.A0LL.01A	tumor	0	2554
TCGA.A5.A2K4.01A	tumor	1	871
TCGA.D1.A163.01A	tumor	0	991
TCGA.D1.A17M.01A	tumor	0	311
TCGA.B5.A0K0.01A	tumor	0	1478
TCGA.BG.A0M9.01A	tumor	0	2270
TCGA.BG.A0MT.01A	tumor	0	644
TCGA.B5.A0K7.01A	tumor	0	1933
TCGA.A5.A0VO.01A	tumor	1	875
TCGA.AJ.A3BK.01A	tumor	0	1031
TCGA.D1.A102.01A	tumor	0	135
TCGA.AJ.A8CV.01A	tumor	0	1068
TCGA.FI.A2D4.01A	tumor	1	243
TCGA.AP.A0LO.01A	tumor	1	1016
TCGA.A5.A0GR.01A	tumor	0	1120
TCGA.AX.A0IS.01A	tumor	1	1858
TCGA.E6.A2P9.01A	tumor	0	1386
TCGA.BS.A0TJ.01A	tumor	0	2068
TCGA.AJ.A2QK.01A	tumor	0	643
TCGA.AP.A0LS.01A	tumor	0	2904
TCGA.AP.A0LE.01A	tumor	0	3357
TCGA.AX.A2HJ.01A	tumor	0	935
TCGA.AJ.A3EM.01A	tumor	0	677
TCGA.EO.A22T.01A	tumor	0	2035
TCGA.A5.A0RA.01A	tumor	0	884
TCGA.AJ.A3EL.01A	tumor	0	684
TCGA.D1.A16O.01A	tumor	0	1023
TCGA.A5.A0GB.01A	tumor	0	997
TCGA.D1.A16Q.01A	tumor	0	324
TCGA.BG.A222.01A	tumor	0	291
TCGA.PG.A916.01A	tumor	0	522
TCGA.AX.A1C5.01A	tumor	0	1001
TCGA.PG.A915.01A	tumor	0	249
TCGA.AX.A2HD.01A	tumor	0	1414
TCGA.BG.A18B.01A	tumor	0	470
TCGA.AP.A1E1.01A	tumor	0	1395
TCGA.A5.A3LP.01A	tumor	0	455
TCGA.AP.A1DV.01A	tumor	0	204
TCGA.BS.A0TI.01A	tumor	0	1882
TCGA.AX.A2H2.01A	tumor	1	145
TCGA.AX.A05S.01A	tumor	1	413
TCGA.D1.A162.01A	tumor	0	1145
TCGA.D1.A0ZS.01A	tumor	0	148
TCGA.BS.A0V6.01A	tumor	0	2725
TCGA.KP.A3W1.01A	tumor	0	288
TCGA.D1.A0ZU.01A	tumor	0	872
TCGA.D1.A3DA.01A	tumor	0	483
TCGA.D1.A16N.01A	tumor	0	945
TCGA.BG.A2AE.01A	tumor	0	721
TCGA.AX.A1CJ.01A	tumor	0	2233
TCGA.AP.A5FX.01A	tumor	1	1099
TCGA.EY.A210.01A	tumor	0	383
TCGA.D1.A169.01A	tumor	0	1135
TCGA.PG.A914.01A	tumor	0	687
TCGA.BG.A0M2.01A	tumor	0	637
TCGA.D1.A1NW.01A	tumor	0	22
TCGA.AJ.A8CW.01A	tumor	0	4
TCGA.EY.A1GC.01A	tumor	0	1647
TCGA.A5.A0GV.01A	tumor	0	1643
TCGA.BS.A0UM.01A	tumor	0	2644
TCGA.B5.A5OD.01A	tumor	0	1038
TCGA.A5.A0GM.01A	tumor	0	1841
TCGA.FI.A2CY.01A	tumor	0	2080
TCGA.EY.A1GR.01A	tumor	0	536
TCGA.B5.A0JR.01A	tumor	0	1731
TCGA.5S.A9Q8.01A	tumor	0	313
TCGA.AP.A1DQ.01A	tumor	1	1423
TCGA.AX.A05U.01A	tumor	0	903
TCGA.BS.A0UL.01A	tumor	0	2481
TCGA.D1.A16E.01A	tumor	0	1119
TCGA.AX.A0IZ.01A	tumor	0	1333
TCGA.DI.A1NN.01A	tumor	0	1076
TCGA.AJ.A23O.01A	tumor	1	312
TCGA.AP.A0L8.01A	tumor	1	1484
TCGA.BK.A26L.01C	tumor	0	734
TCGA.BS.A0T9.01A	tumor	1	1428
TCGA.A5.A1OJ.01A	tumor	0	1006
TCGA.BK.A13C.01A	tumor	0	760
TCGA.EO.A3KX.01A	tumor	0	1170
TCGA.D1.A15Z.01A	tumor	1	58
TCGA.D1.A16D.01A	tumor	0	1141
TCGA.EO.A1Y5.01A	tumor	0	332
TCGA.AJ.A23N.01A	tumor	1	439
TCGA.AJ.A3EJ.01A	tumor	1	50
TCGA.EY.A1GL.01A	tumor	0	1014
TCGA.B5.A3F9.01A	tumor	0	4155
TCGA.D1.A16R.01A	tumor	0	21
TCGA.B5.A11Z.01A	tumor	0	528
TCGA.AP.A05O.01A	tumor	0	384
TCGA.D1.A1NZ.01A	tumor	0	548
TCGA.EY.A1GV.01A	tumor	0	481
TCGA.D1.A103.01A	tumor	0	669
TCGA.EO.A3KU.01A	tumor	0	677
TCGA.B5.A0K2.01A	tumor	0	2209
TCGA.AJ.A2QN.01A	tumor	0	1069
TCGA.D1.A160.01A	tumor	0	112
TCGA.AX.A2HA.11A	normal
TCGA.AJ.A2QL.11A	normal
TCGA.FL.A1YL.11A	normal
TCGA.FL.A3WE.11A	normal
TCGA.AJ.A3NE.11A	normal
TCGA.AX.A0IZ.11A	normal
TCGA.BG.A3PP.11A	normal
TCGA.BK.A0CB.11A	normal
TCGA.AJ.A3NC.11A	normal
TCGA.FL.A1YF.11A	normal
TCGA.FL.A1YT.11A	normal
TCGA.E6.A1M0.11A	normal
TCGA.FL.A1YQ.11A	normal
TCGA.FL.A1YG.11A	normal
TCGA.AJ.A3NH.11A	normal
TCGA.FL.A1YH.11A	normal
TCGA.AX.A2HC.11A	normal
TCGA.AX.A1CK.11A	normal
TCGA.AX.A0J0.11A	normal
TCGA.AX.A05Y.11A	normal
TCGA.DI.A2QU.11A	normal
TCGA.DI.A2QY.11A	normal
TCGA.BG.A3EW.11A	normal
TCGA.AX.A1CI.11A	normal
TCGA.AX.A2H8.11A	normal
TCGA.FL.A1YI.11A	normal
TCGA.BK.A4ZD.11A	normal
TCGA.BG.A2AD.11A	normal
TCGA.FL.A1YM.11A	normal
TCGA.AX.A1CF.11A	normal
TCGA.FL.A1YN.11A	normal
TCGA.FL.A1YU.11A	normal
TCGA.AX.A2HD.11A	normal
