# Supplementary material for: Immune and Metabolic Dysregulated Coding and Non-coding RNAs Reveal Survival Association in Uterine Corpus Endometrial Carcinoma
Source: Front Genet. 2021 Jun 24;12:673192. doi: 10.3389/fgene.2021.673192 (PMC8264798; doi:10.3389/fgene.2021.673192)
Supplement: Supplementary file 3 [file Table_3.XLSX]

## Sheet: table-S2
Ensembl_ID/miRNA_ID	Symbol	Type	RNA_Percentage	Fold-change	Pvalue	SigTtest
ENSG00000187634	SAMD11	mRNA	1	-0.536171	0.0172554	Down
ENSG00000187961	KLHL17	mRNA	1	0.800312	3.12272e-08	Up
ENSG00000187583	PLEKHN1	mRNA	0.998249	0.799244	3.45565e-12	Up
ENSG00000188290	HES4	mRNA	1	0.886746	4.54307e-05	Up
ENSG00000187608	ISG15	mRNA	1	2.58946	1.47417e-18	Up
ENSG00000188157	AGRN	mRNA	1	1.29106	1.83351e-07	Up
ENSG00000237330	RNF223	mRNA	0.977233	1.06486	2.65122e-12	Up
ENSG00000131591	C1orf159	mRNA	1	0.832626	4.77976e-12	Up
ENSG00000186891	TNFRSF18	mRNA	1	1.77214	2.13374e-12	Up
ENSG00000186827	TNFRSF4	mRNA	1	0.576333	8.63669e-05	Up
ENSG00000169972	PUSL1	mRNA	1	0.744248	2.06996e-13	Up
ENSG00000162576	MXRA8	mRNA	1	-1.934	2.21725e-12	Down
ENSG00000175756	AURKAIP1	mRNA	1	0.993723	2.78009e-13	Up
ENSG00000179403	VWA1	mRNA	1	0.651694	1.05994e-06	Up
ENSG00000160072	ATAD3B	mRNA	1	0.65884	3.78927e-07	Up
ENSG00000197785	ATAD3A	mRNA	1	1.12367	8.19509e-16	Up
ENSG00000205090	TMEM240	mRNA	0.998249	-1.42546	8.32969e-16	Down
ENSG00000228594	C1orf233	mRNA	1	0.965826	4.27687e-07	Up
ENSG00000178821	TMEM52	mRNA	1	0.919238	6.58059e-21	Up
ENSG00000067606	PRKCZ	mRNA	1	0.886765	1.77441e-09	Up
ENSG00000157933	SKI	mRNA	1	-0.754826	1.02546e-09	Down
ENSG00000157870	FAM213B	mRNA	1	0.561411	2.88537e-05	Up
ENSG00000130762	ARHGEF16	mRNA	1	1.62266	7.67363e-13	Up
ENSG00000158109	TPRG1L	mRNA	1	-0.757099	1.37601e-09	Down
ENSG00000116213	WRAP73	mRNA	1	0.636078	4.47056e-22	Up
ENSG00000078900	TP73	mRNA	0.998249	0.537888	0.0131515	Up
ENSG00000116251	RPL22	mRNA	1	-1.01511	1.03397e-13	Down
ENSG00000158292	GPR153	mRNA	1	-0.929966	1.42899e-11	Down
ENSG00000097021	ACOT7	mRNA	1	0.862995	1.20532e-18	Up
ENSG00000069812	HES2	mRNA	0.994746	0.888728	3.67668e-07	Up
ENSG00000187017	ESPN	mRNA	1	2.27296	2.26411e-10	Up
ENSG00000215788	TNFRSF25	mRNA	1	0.802244	5.59713e-07	Up
ENSG00000162413	KLHL21	mRNA	1	-0.815039	1.00458e-09	Down
ENSG00000049245	VAMP3	mRNA	1	-0.92164	6.45787e-16	Down
ENSG00000049246	PER3	mRNA	1	-1.51092	8.16095e-16	Down
ENSG00000116285	ERRFI1	mRNA	1	-0.625939	1.91571e-05	Down
ENSG00000162426	SLC45A1	mRNA	1	-1.3797	5.30825e-19	Down
ENSG00000142599	RERE	mRNA	1	-0.684952	1.18584e-09	Down
ENSG00000074800	ENO1	mRNA	1	1.64734	4.67688e-25	Up
ENSG00000180758	GPR157	mRNA	1	0.822127	1.14037e-14	Up
ENSG00000049239	H6PD	mRNA	1	-1.02222	1.05832e-14	Down
ENSG00000171621	SPSB1	mRNA	1	-0.725021	0.000143256	Down
ENSG00000171612	SLC25A33	mRNA	1	0.942331	9.20533e-19	Up
ENSG00000178585	CTNNBIP1	mRNA	1	0.70211	3.80594e-11	Up
ENSG00000162444	RBP7	mRNA	1	-1.96785	3.12879e-10	Down
ENSG00000142657	PGD	mRNA	1	1.76592	4.26634e-18	Up
ENSG00000116649	SRM	mRNA	1	0.718119	1.77256e-08	Up
ENSG00000198793	MTOR	mRNA	1	0.627821	4.14306e-14	Up
ENSG00000116661	FBXO2	mRNA	1	0.776795	0.000333887	Up
ENSG00000116663	FBXO6	mRNA	1	0.920071	8.21511e-12	Up
ENSG00000116670	MAD2L2	mRNA	1	0.947057	2.37822e-19	Up
ENSG00000177674	AGTRAP	mRNA	1	0.84636	2.07186e-07	Up
ENSG00000011021	CLCN6	mRNA	1	-0.716323	4.3589e-13	Down
ENSG00000116685	KIAA2013	mRNA	1	0.660458	5.31889e-16	Up
ENSG00000083444	PLOD1	mRNA	1	0.993252	5.79162e-10	Up
ENSG00000116691	MIIP	mRNA	1	0.52355	2.9317e-09	Up
ENSG00000028137	TNFRSF1B	mRNA	1	-0.852417	2.78219e-10	Down
ENSG00000162496	DHRS3	mRNA	1	0.636118	0.000672371	Up
ENSG00000162493	PDPN	mRNA	1	-1.27269	4.07464e-09	Down
ENSG00000116731	PRDM2	mRNA	1	-0.503805	8.36436e-10	Down
ENSG00000171729	TMEM51	mRNA	1	0.568425	0.000215011	Up
ENSG00000116771	AGMAT	mRNA	1	1.20512	5.54658e-22	Up
ENSG00000173641	HSPB7	mRNA	1	-3.43407	3.88329e-17	Down
ENSG00000142632	ARHGEF19	mRNA	1	1.26664	3.86341e-13	Up
ENSG00000058453	CROCC	mRNA	1	-0.59809	3.78257e-05	Down
ENSG00000117122	MFAP2	mRNA	1	0.994519	1.77827e-05	Up
ENSG00000159363	ATP13A2	mRNA	1	1.23492	6.85472e-17	Up
ENSG00000117115	PADI2	mRNA	1	1.01064	2.47535e-09	Up
ENSG00000142619	PADI3	mRNA	0.90718	0.595821	1.38491e-36	Up
ENSG00000179051	RCC2	mRNA	1	1.60429	5.26191e-15	Up
ENSG00000117148	ACTL8	mRNA	0.842382	0.6292	5.73379e-31	Up
ENSG00000179023	KLHDC7A	mRNA	0.989492	0.952619	1.46498e-12	Up
ENSG00000159423	ALDH4A1	mRNA	1	0.532401	1.37114e-09	Up
ENSG00000040487	PQLC2	mRNA	1	0.808667	2.04237e-17	Up
ENSG00000158747	NBL1	mRNA	1	-1.95342	8.62522e-18	Down
ENSG00000188257	PLA2G2A	mRNA	0.849387	-0.955676	0.00371941	Down
ENSG00000127472	PLA2G5	mRNA	0.877408	-0.593518	0.00553959	Down
ENSG00000117215	PLA2G2D	mRNA	0.964974	0.563428	5.49844e-09	Up
ENSG00000162545	CAMK2N1	mRNA	1	-0.58555	0.000318942	Down
ENSG00000158828	PINK1	mRNA	1	-0.666496	3.98563e-09	Down
ENSG00000244038	DDOST	mRNA	1	0.817683	8.42821e-14	Up
ENSG00000127483	HP1BP3	mRNA	1	-0.605898	7.73316e-13	Down
ENSG00000162551	ALPL	mRNA	1	1.82545	4.73915e-10	Up
ENSG00000076864	RAP1GAP	mRNA	0.998249	1.70175	6.92376e-10	Up
ENSG00000187942	LDLRAD2	mRNA	1	-0.639036	2.95602e-08	Down
ENSG00000142798	HSPG2	mRNA	1	-0.764153	0.000450399	Down
ENSG00000162552	WNT4	mRNA	1	-1.55782	7.07132e-08	Down
ENSG00000159189	C1QC	mRNA	1	0.864584	1.62535e-05	Up
ENSG00000173369	C1QB	mRNA	1	0.910209	2.60778e-05	Up
ENSG00000004487	KDM1A	mRNA	1	0.673791	2.20972e-14	Up
ENSG00000204219	TCEA3	mRNA	1	-0.964226	2.08264e-06	Down
ENSG00000088280	ASAP3	mRNA	1	-0.767825	5.43109e-10	Down
ENSG00000007968	E2F2	mRNA	1	1.34137	5.63072e-24	Up
ENSG00000117318	ID3	mRNA	1	-0.865921	1.43958e-05	Down
ENSG00000011009	LYPLA2	mRNA	1	1.24905	1.13085e-12	Up
ENSG00000117308	GALE	mRNA	1	1.74898	4.97211e-15	Up
ENSG00000185436	IFNLR1	mRNA	1	0.552839	1.46363e-07	Up
ENSG00000158055	GRHL3	mRNA	0.989492	0.79756	1.87889e-22	Up
ENSG00000117602	RCAN3	mRNA	1	0.846143	7.0886e-06	Up
ENSG00000184454	NCMAP	mRNA	1	1.60696	1.58247e-15	Up
ENSG00000169504	CLIC4	mRNA	1	-1.75634	1.08836e-09	Down
ENSG00000020633	RUNX3	mRNA	1	1.04315	6.53966e-12	Up
ENSG00000117614	SYF2	mRNA	1	-0.594227	3.60426e-08	Down
ENSG00000117643	MAN1C1	mRNA	1	-1.38168	1.0133e-15	Down
ENSG00000117640	MTFR1L	mRNA	1	-0.515981	2.07811e-16	Down
ENSG00000127423	AUNIP	mRNA	1	1.46356	1.04328e-61	Up
ENSG00000117632	STMN1	mRNA	1	1.28226	6.07704e-10	Up
ENSG00000158008	EXTL1	mRNA	0.984238	-0.743723	4.94363e-07	Down
ENSG00000158014	SLC30A2	mRNA	0.991243	0.664079	2.11768e-06	Up
ENSG00000158022	TRIM63	mRNA	0.763573	-0.509018	9.7797e-05	Down
ENSG00000197245	FAM110D	mRNA	1	-1.74467	1.57185e-09	Down
ENSG00000142684	ZNF593	mRNA	1	0.589138	1.04016e-09	Up
ENSG00000142675	CNKSR1	mRNA	1	1.26796	2.23355e-06	Up
ENSG00000130695	CEP85	mRNA	1	0.700225	6.11214e-18	Up
ENSG00000142669	SH3BGRL3	mRNA	1	1.00318	2.46776e-10	Up
ENSG00000158062	UBXN11	mRNA	1	0.601109	0.000893184	Up
ENSG00000176092	AIM1L	mRNA	0.994746	0.849255	1.93474e-40	Up
ENSG00000117676	RPS6KA1	mRNA	1	1.63095	1.30473e-10	Up
ENSG00000175793	SFN	mRNA	1	4.3918	7.09047e-18	Up
ENSG00000175707	KDF1	mRNA	0.998249	2.00993	8.32362e-09	Up
ENSG00000142765	SYTL1	mRNA	1	1.54719	1.213e-07	Up
ENSG00000158195	WASF2	mRNA	1	-0.909295	1.05424e-18	Down
ENSG00000126705	AHDC1	mRNA	1	-0.777249	2.16247e-12	Down
ENSG00000000938	FGR	mRNA	1	-0.766466	1.7318e-05	Down
ENSG00000126709	IFI6	mRNA	1	1.88036	3.81567e-25	Up
ENSG00000117758	STX12	mRNA	1	-0.758668	2.07411e-15	Down
ENSG00000130775	THEMIS2	mRNA	1	1.19342	6.14233e-15	Up
ENSG00000130768	SMPDL3B	mRNA	1	2.52613	2.35524e-12	Up
ENSG00000169403	PTAFR	mRNA	1	0.600797	1.08178e-06	Up
ENSG00000130770	ATPIF1	mRNA	1	0.94004	1.23985e-09	Up
ENSG00000180198	RCC1	mRNA	1	1.24619	9.72173e-13	Up
ENSG00000253304	TMEM200B	mRNA	0.998249	-2.96596	4.06966e-13	Down
ENSG00000162511	LAPTM5	mRNA	1	0.669482	0.000142771	Up
ENSG00000162512	SDC3	mRNA	1	-0.619774	0.00017555	Down
ENSG00000121769	FABP3	mRNA	1	-1.38954	3.81715e-09	Down
ENSG00000168528	SERINC2	mRNA	1	2.72542	4.89799e-09	Up
ENSG00000084636	COL16A1	mRNA	1	-1.65551	4.08975e-10	Down
ENSG00000084623	EIF3I	mRNA	1	0.540287	2.05102e-14	Up
ENSG00000183615	FAM167B	mRNA	1	-0.696447	0.00102303	Down
ENSG00000175130	MARCKSL1	mRNA	1	1.39758	1.08495e-08	Up
ENSG00000160062	ZBTB8A	mRNA	1	-0.597395	2.54296e-09	Down
ENSG00000162520	SYNC	mRNA	0.977233	-1.01621	2.19467e-09	Down
ENSG00000162522	KIAA1522	mRNA	1	1.17654	3.47152e-08	Up
ENSG00000134684	YARS	mRNA	1	0.822982	2.40281e-22	Up
ENSG00000160097	FNDC5	mRNA	0.998249	-1.30482	5.23515e-13	Down
ENSG00000142920	AZIN2	mRNA	1	-0.536767	1.5631e-11	Down
ENSG00000189280	GJB5	mRNA	0.93345	0.618261	4.19818e-16	Up
ENSG00000188910	GJB3	mRNA	0.987741	0.928433	7.03421e-07	Up
ENSG00000187513	GJA4	mRNA	1	-1.64032	3.24344e-11	Down
ENSG00000243749	ZMYM6NB	mRNA	0.994746	-1.31275	3.80303e-14	Down
ENSG00000126067	PSMB2	mRNA	1	0.735869	1.49375e-29	Up
ENSG00000142686	C1orf216	mRNA	1	-0.520433	3.06446e-07	Down
ENSG00000092853	CLSPN	mRNA	0.998249	0.899046	1.18687e-28	Up
ENSG00000116863	ADPRHL2	mRNA	1	0.532238	6.66588e-12	Up
ENSG00000171812	COL8A2	mRNA	1	-0.684111	3.04895e-05	Down
ENSG00000214193	SH3D21	mRNA	1	0.51122	4.48092e-10	Up
ENSG00000181817	LSM10	mRNA	1	0.519453	2.12852e-14	Up
ENSG00000116898	MRPS15	mRNA	1	1.02488	9.25421e-14	Up
ENSG00000163874	ZC3H12A	mRNA	1	0.589209	0.00362373	Up
ENSG00000169218	RSPO1	mRNA	0.931699	-3.65756	1.82108e-20	Down
ENSG00000134690	CDCA8	mRNA	1	2.64657	2.53538e-24	Up
ENSG00000197982	C1orf122	mRNA	1	0.7323	6.95539e-12	Up
ENSG00000204084	INPP5B	mRNA	1	-0.508188	4.9729e-11	Down
ENSG00000183386	FHL3	mRNA	1	-0.950156	2.31433e-07	Down
ENSG00000214114	MYCBP	mRNA	1	0.621015	1.2906e-06	Up
ENSG00000158315	RHBDL2	mRNA	0.998249	0.573249	2.45924e-12	Up
ENSG00000168653	NDUFS5	mRNA	1	0.920651	2.53172e-12	Up
ENSG00000127603	MACF1	mRNA	1	-1.09212	6.79377e-13	Down
ENSG00000163909	HEYL	mRNA	1	-1.54279	1.37312e-08	Down
ENSG00000116990	MYCL	mRNA	1	0.860432	3.50955e-10	Up
ENSG00000049089	COL9A2	mRNA	1	1.51083	8.91071e-09	Up
ENSG00000117016	RIMS3	mRNA	1	-0.849429	2.11621e-08	Down
ENSG00000117013	KCNQ4	mRNA	1	-0.880313	4.21459e-09	Down
ENSG00000179862	CITED4	mRNA	1	1.50791	1.38901e-10	Up
ENSG00000127129	EDN2	mRNA	0.989492	1.09135	3.90886e-07	Up
ENSG00000177181	RIMKLA	mRNA	1	0.71259	5.37079e-58	Up
ENSG00000171960	PPIH	mRNA	1	0.861315	5.75455e-15	Up
ENSG00000164010	ERMAP	mRNA	1	-0.619799	1.57445e-09	Down
ENSG00000117394	SLC2A1	mRNA	1	1.65613	2.63029e-12	Up
ENSG00000179178	TMEM125	mRNA	0.998249	1.89586	4.02457e-08	Up
ENSG00000253313	C1orf210	mRNA	0.996497	1.9313	1.41024e-10	Up
ENSG00000066056	TIE1	mRNA	1	-1.50057	4.22939e-08	Down
ENSG00000117399	CDC20	mRNA	1	3.85596	3.99263e-21	Up
ENSG00000066322	ELOVL1	mRNA	1	0.575794	8.04628e-18	Up
ENSG00000142949	PTPRF	mRNA	1	0.965114	2.0762e-06	Up
ENSG00000126091	ST3GAL3	mRNA	1	-0.885505	1.12473e-17	Down
ENSG00000117407	ARTN	mRNA	0.998249	1.05458	2.60778e-33	Up
ENSG00000132768	DPH2	mRNA	1	0.730174	2.93852e-15	Up
ENSG00000117410	ATP6V0B	mRNA	1	1.33812	1.39726e-19	Up
ENSG00000159214	CCDC24	mRNA	1	0.655404	0.00103959	Up
ENSG00000126106	TMEM53	mRNA	1	0.501822	7.04e-14	Up
ENSG00000142945	KIF2C	mRNA	1	2.50069	1.60065e-25	Up
ENSG00000173846	PLK3	mRNA	1	-0.548134	0.000117124	Down
ENSG00000222009	BTBD19	mRNA	1	-1.07173	6.27544e-15	Down
ENSG00000117425	PTCH2	mRNA	1	-0.903821	6.22828e-07	Down
ENSG00000132763	MMACHC	mRNA	1	0.627689	3.97609e-09	Up
ENSG00000117450	PRDX1	mRNA	1	0.804065	6.90508e-20	Up
ENSG00000117448	AKR1A1	mRNA	1	0.840185	5.96824e-13	Up
ENSG00000132780	NASP	mRNA	1	0.501159	1.01353e-06	Up
ENSG00000117461	PIK3R3	mRNA	1	1.12759	9.41335e-08	Up
ENSG00000117472	TSPAN1	mRNA	1	1.657	5.69936e-05	Up
ENSG00000171357	LURAP1	mRNA	0.994746	-0.595701	5.0456e-10	Down
ENSG00000085999	RAD54L	mRNA	1	1.68561	1.558e-24	Up
ENSG00000173660	UQCRH	mRNA	1	0.5341	1.09184e-08	Up
ENSG00000117480	FAAH	mRNA	1	1.12867	1.11473e-06	Up
ENSG00000197587	DMBX1	mRNA	0.914186	0.660664	4.64094e-50	Up
ENSG00000142961	MOB3C	mRNA	1	-0.678942	9.85546e-12	Down
ENSG00000159658	EFCAB14	mRNA	1	-0.562784	2.44184e-12	Down
ENSG00000142973	CYP4B1	mRNA	0.987741	-0.64369	0.0453416	Down
ENSG00000186377	CYP4X1	mRNA	0.998249	1.27959	4.47592e-12	Up
ENSG00000162366	PDZK1IP1	mRNA	0.996497	1.46648	0.000378812	Up
ENSG00000162367	TAL1	mRNA	0.998249	-0.966828	1.7283e-10	Down
ENSG00000123473	STIL	mRNA	1	1.29356	2.57339e-28	Up
ENSG00000162373	BEND5	mRNA	0.996497	-0.641619	1.38277e-09	Down
ENSG00000142700	DMRTA2	mRNA	0.945709	0.508499	8.31515e-51	Up
ENSG00000123080	CDKN2C	mRNA	1	-0.759286	7.30921e-09	Down
ENSG00000123091	RNF11	mRNA	1	-1.04277	2.0901e-14	Down
ENSG00000085831	TTC39A	mRNA	1	0.978025	4.26983e-10	Up
ENSG00000085832	EPS15	mRNA	1	-0.687282	5.27532e-16	Down
ENSG00000117862	TXNDC12	mRNA	1	0.577449	7.85602e-10	Up
ENSG00000157077	ZFYVE9	mRNA	1	-0.53207	3.92609e-11	Down
ENSG00000085840	ORC1	mRNA	1	1.48048	3.39306e-26	Up
ENSG00000162378	ZYG11B	mRNA	1	-0.879448	2.31105e-14	Down
ENSG00000174348	PODN	mRNA	1	-3.16724	1.17955e-17	Down
ENSG00000162383	SLC1A7	mRNA	0.921191	-0.734552	1.13334e-09	Down
ENSG00000157184	CPT2	mRNA	1	0.641199	6.1349e-12	Up
ENSG00000162384	C1orf123	mRNA	1	-0.66131	6.42761e-16	Down
ENSG00000157193	LRP8	mRNA	1	0.58059	2.92124e-10	Up
ENSG00000174332	GLIS1	mRNA	0.987741	-0.576974	0.000146199	Down
ENSG00000058804	NDC1	mRNA	1	0.748196	2.44912e-16	Up
ENSG00000058799	YIPF1	mRNA	1	0.626679	6.40541e-12	Up
ENSG00000116221	MRPL37	mRNA	1	0.745382	1.17433e-15	Up
ENSG00000116133	DHCR24	mRNA	1	1.28736	3.03213e-05	Up
ENSG00000169174	PCSK9	mRNA	0.996497	1.27196	1.34633e-31	Up
ENSG00000162407	PPAP2B	mRNA	1	-1.53801	1.92815e-12	Down
ENSG00000187889	C1orf168	mRNA	0.977233	-0.710604	0.00746723	Down
ENSG00000184292	TACSTD2	mRNA	1	2.57658	1.30867e-09	Up
ENSG00000177606	JUN	mRNA	1	-1.54026	6.4418e-13	Down
ENSG00000134709	HOOK1	mRNA	1	1.18153	2.5868e-08	Up
ENSG00000134716	CYP2J2	mRNA	0.996497	0.873868	1.09275e-07	Up
ENSG00000132849	INADL	mRNA	1	0.5824	3.13107e-06	Up
ENSG00000132854	KANK4	mRNA	0.998249	1.04818	1.30671e-53	Up
ENSG00000185483	ROR1	mRNA	1	-0.850384	3.90155e-09	Down
ENSG00000158966	CACHD1	mRNA	1	-0.711637	4.64548e-11	Down
ENSG00000162434	JAK1	mRNA	1	-0.995556	1.78199e-18	Down
ENSG00000162433	AK4	mRNA	1	0.514269	8.00786e-06	Up
ENSG00000213625	LEPROT	mRNA	1	-1.08874	5.72087e-17	Down
ENSG00000116678	LEPR	mRNA	1	-2.00073	1.6387e-12	Down
ENSG00000152760	TCTEX1D1	mRNA	0.942207	-0.693893	0.000251073	Down
ENSG00000198160	MIER1	mRNA	1	-0.527216	7.27799e-11	Down
ENSG00000172380	GNG12	mRNA	1	-1.31749	3.66441e-13	Down
ENSG00000024526	DEPDC1	mRNA	1	1.28153	8.1008e-25	Up
ENSG00000050628	PTGER3	mRNA	0.984238	-2.53258	7.51295e-08	Down
ENSG00000132485	ZRANB2	mRNA	1	-0.591832	4.45547e-11	Down
ENSG00000172260	NEGR1	mRNA	0.996497	-0.821031	2.05302e-06	Down
ENSG00000162623	TYW3	mRNA	1	-0.5231	1.14286e-10	Down
ENSG00000117054	ACADM	mRNA	1	-0.530871	1.33662e-08	Down
ENSG00000184005	ST6GALNAC3	mRNA	0.998249	-0.792597	2.16885e-09	Down
ENSG00000180488	FAM73A	mRNA	1	-0.547348	2.28832e-10	Down
ENSG00000162614	NEXN	mRNA	1	-2.66151	4.0586e-12	Down
ENSG00000162616	DNAJB4	mRNA	1	-1.65991	2.35629e-14	Down
ENSG00000137960	GIPC2	mRNA	0.998249	-0.81386	6.16434e-11	Down
ENSG00000122420	PTGFR	mRNA	0.858144	-2.07883	1.53905e-10	Down
ENSG00000162618	ELTD1	mRNA	1	-1.61393	2.96243e-07	Down
ENSG00000137941	TTLL7	mRNA	1	-0.554431	7.38905e-05	Down
ENSG00000142875	PRKACB	mRNA	1	-1.04366	4.18198e-12	Down
ENSG00000174021	GNG5	mRNA	1	0.562157	5.30522e-09	Up
ENSG00000055732	MCOLN3	mRNA	0.985989	-0.51581	5.80223e-06	Down
ENSG00000142871	CYR61	mRNA	1	-2.64079	2.06579e-12	Down
ENSG00000065243	PKN2	mRNA	1	-0.559404	1.84958e-13	Down
ENSG00000162645	GBP2	mRNA	1	-1.39642	1.19604e-12	Down
ENSG00000162654	GBP4	mRNA	1	-0.667312	1.36818e-07	Down
ENSG00000154451	GBP5	mRNA	1	0.657345	4.90539e-12	Up
ENSG00000197147	LRRC8B	mRNA	1	0.693357	1.16906e-12	Up
ENSG00000171488	LRRC8C	mRNA	1	-0.836378	3.87205e-08	Down
ENSG00000171492	LRRC8D	mRNA	1	0.894433	1.94501e-12	Up
ENSG00000097046	CDC7	mRNA	1	0.986206	9.27226e-12	Up
ENSG00000069702	TGFBR3	mRNA	1	-2.77363	6.66288e-20	Down
ENSG00000122406	RPL5	mRNA	1	-0.661126	1.70721e-08	Down
ENSG00000154511	FAM69A	mRNA	1	-1.71276	2.10741e-17	Down
ENSG00000122483	CCDC18	mRNA	1	0.515037	3.31757e-12	Up
ENSG00000137942	FNBP1L	mRNA	1	0.571015	5.49008e-09	Up
ENSG00000137962	ARHGAP29	mRNA	1	-0.506935	7.68793e-07	Down
ENSG00000117525	F3	mRNA	1	-0.582104	0.0185409	Down
ENSG00000143036	SLC44A3	mRNA	1	0.737215	4.5383e-05	Up
ENSG00000117519	CNN3	mRNA	1	-0.992366	1.70093e-09	Down
ENSG00000117569	PTBP2	mRNA	1	-0.604717	4.2512e-10	Down
ENSG00000188641	DPYD	mRNA	1	-1.7737	2.0849e-19	Down
ENSG00000099260	PALMD	mRNA	1	-1.25954	2.1875e-12	Down
ENSG00000156875	HIAT1	mRNA	1	-0.584172	5.29373e-11	Down
ENSG00000156876	SASS6	mRNA	1	0.521849	9.56268e-15	Up
ENSG00000137996	RTCA	mRNA	1	0.538207	7.91004e-18	Up
ENSG00000079335	CDC14A	mRNA	1	-0.510784	6.83797e-06	Down
ENSG00000162692	VCAM1	mRNA	1	-1.1249	4.94181e-06	Down
ENSG00000162694	EXTL2	mRNA	1	-0.614728	8.02846e-11	Down
ENSG00000170989	S1PR1	mRNA	1	-1.71927	3.4717e-08	Down
ENSG00000240038	AMY2B	mRNA	1	-0.653974	1.02649e-05	Down
ENSG00000134215	VAV3	mRNA	1	2.11371	2.45558e-22	Up
ENSG00000116266	STXBP3	mRNA	1	-0.60193	8.28367e-15	Down
ENSG00000085433	WDR47	mRNA	1	-0.577828	1.1344e-10	Down
ENSG00000197780	TAF13	mRNA	1	0.613955	5.71567e-09	Up
ENSG00000215717	TMEM167B	mRNA	1	-0.569961	5.37735e-16	Down
ENSG00000116299	KIAA1324	mRNA	1	1.34117	0.00104116	Up
ENSG00000143126	CELSR2	mRNA	1	0.875548	0.00123106	Up
ENSG00000134222	PSRC1	mRNA	1	1.49578	1.72996e-19	Up
ENSG00000134243	SORT1	mRNA	1	0.890842	2.206e-06	Up
ENSG00000143106	PSMA5	mRNA	1	0.750737	4.51814e-18	Up
ENSG00000143028	SYPL2	mRNA	0.998249	-0.724998	1.96371e-06	Down
ENSG00000181754	AMIGO1	mRNA	1	-0.795262	4.23758e-09	Down
ENSG00000213366	GSTM2	mRNA	1	-1.21985	1.07589e-10	Down
ENSG00000134184	GSTM1	mRNA	0.971979	-0.895226	0.012371	Down
ENSG00000134201	GSTM5	mRNA	0.991243	-2.50385	1.24566e-13	Down
ENSG00000198758	EPS8L3	mRNA	0.891419	0.702131	4.90793e-28	Up
ENSG00000134248	LAMTOR5	mRNA	1	0.674855	2.79145e-14	Up
ENSG00000162777	DENND2D	mRNA	1	0.973461	4.3495e-07	Up
ENSG00000085465	OVGP1	mRNA	1	-1.43872	0.0320821	Down
ENSG00000116473	RAP1A	mRNA	1	-0.90974	3.75146e-11	Down
ENSG00000197852	FAM212B	mRNA	1	-0.82237	9.04188e-11	Down
ENSG00000171385	KCND3	mRNA	0.996497	-1.52771	6.34687e-12	Down
ENSG00000134245	WNT2B	mRNA	1	-0.786734	1.30839e-06	Down
ENSG00000116489	CAPZA1	mRNA	1	0.529398	2.01567e-09	Up
ENSG00000155363	MOV10	mRNA	1	0.728715	9.18526e-13	Up
ENSG00000155380	SLC16A1	mRNA	1	-0.551598	0.000823678	Down
ENSG00000081019	RSBN1	mRNA	1	-0.705809	4.74861e-13	Down
ENSG00000188761	BCL2L15	mRNA	0.998249	0.633482	1.03066e-05	Up
ENSG00000116774	OLFML3	mRNA	1	-2.56339	1.5825e-17	Down
ENSG00000213281	NRAS	mRNA	1	0.668759	1.83273e-14	Up
ENSG00000009307	CSDE1	mRNA	1	-0.549565	6.08639e-09	Down
ENSG00000134198	TSPAN2	mRNA	1	-2.94321	1.72472e-14	Down
ENSG00000134259	NGF	mRNA	0.985989	-1.50352	3.47193e-11	Down
ENSG00000118729	CASQ2	mRNA	0.956217	-1.99612	1.85187e-09	Down
ENSG00000163399	ATP1A1	mRNA	1	0.76417	7.32137e-10	Up
ENSG00000143061	IGSF3	mRNA	1	1.07984	7.72747e-14	Up
ENSG00000116830	TTF2	mRNA	1	0.644802	4.65871e-22	Up
ENSG00000134258	VTCN1	mRNA	1	2.21811	5.33458e-08	Up
ENSG00000092607	TBX15	mRNA	0.994746	0.595672	1.50565e-27	Up
ENSG00000092621	PHGDH	mRNA	1	1.1651	1.48285e-06	Up
ENSG00000134250	NOTCH2	mRNA	1	-0.693876	1.35795e-07	Down
ENSG00000265972	TXNIP	mRNA	1	-2.23192	4.26603e-19	Down
ENSG00000121851	POLR3GL	mRNA	1	-0.64817	2.14198e-11	Down
ENSG00000271601	LIX1L	mRNA	1	-1.76119	3.36566e-16	Down
ENSG00000131791	PRKAB2	mRNA	1	-0.653476	2.35008e-07	Down
ENSG00000162836	ACP6	mRNA	1	0.540127	2.10858e-06	Up
ENSG00000265107	GJA5	mRNA	1	-0.815451	3.08634e-05	Down
ENSG00000150337	FCGR1A	mRNA	1	0.548435	3.3371e-14	Up
ENSG00000184678	HIST2H2BE	mRNA	1	1.09255	2.15163e-10	Up
ENSG00000184260	HIST2H2AC	mRNA	1	1.37103	2.32109e-17	Up
ENSG00000159164	SV2A	mRNA	1	-0.641572	9.0009e-05	Down
ENSG00000143368	SF3B4	mRNA	1	0.502004	1.99362e-12	Up
ENSG00000014914	MTMR11	mRNA	1	-1.01498	2.8063e-12	Down
ENSG00000143401	ANP32E	mRNA	1	0.56028	4.61906e-13	Up
ENSG00000117362	APH1A	mRNA	1	0.559622	1.32392e-07	Up
ENSG00000118292	C1orf54	mRNA	1	-0.607529	0.000195383	Down
ENSG00000159208	CIART	mRNA	1	0.511487	4.64956e-05	Up
ENSG00000143374	TARS2	mRNA	1	0.814819	2.11623e-15	Up
ENSG00000143369	ECM1	mRNA	1	-1.31051	0.000231507	Down
ENSG00000143382	ADAMTSL4	mRNA	1	-1.62258	2.10237e-15	Down
ENSG00000163131	CTSS	mRNA	1	0.611046	0.00150989	Up
ENSG00000143387	CTSK	mRNA	1	-2.30544	2.84573e-11	Down
ENSG00000143437	ARNT	mRNA	1	-0.631828	1.52111e-14	Down
ENSG00000143412	ANXA9	mRNA	1	-0.876666	4.20785e-14	Down
ENSG00000143409	FAM63A	mRNA	1	-0.773739	3.98585e-10	Down
ENSG00000197622	CDC42SE1	mRNA	1	0.643996	1.39985e-11	Up
ENSG00000143434	SEMA6C	mRNA	1	-0.655309	4.63742e-08	Down
ENSG00000163156	SCNM1	mRNA	1	0.695825	7.83763e-21	Up
ENSG00000163159	VPS72	mRNA	1	0.560487	5.2284e-19	Up
ENSG00000159352	PSMD4	mRNA	1	0.774048	5.2881e-21	Up
ENSG00000159377	PSMB4	mRNA	1	0.792407	2.28893e-25	Up
ENSG00000143375	CGN	mRNA	1	1.51273	1.818e-07	Up
ENSG00000143367	TUFT1	mRNA	1	0.995778	4.35662e-22	Up
ENSG00000182134	TDRKH	mRNA	1	0.931618	7.11704e-31	Up
ENSG00000197747	S100A10	mRNA	1	0.576824	9.51811e-05	Up
ENSG00000163191	S100A11	mRNA	1	2.10639	7.24268e-16	Up
ENSG00000169474	SPRR1A	mRNA	0.570928	0.889858	4.20354e-26	Up
ENSG00000163209	SPRR3	mRNA	0.646235	0.614512	2.01379e-17	Up
ENSG00000169469	SPRR1B	mRNA	0.644483	1.02365	9.82034e-33	Up
ENSG00000163216	SPRR2D	mRNA	0.591944	0.662836	5.07892e-23	Up
ENSG00000241794	SPRR2A	mRNA	0.623468	0.6413	2.36513e-22	Up
ENSG00000163220	S100A9	mRNA	1	2.72838	4.19258e-12	Up
ENSG00000143546	S100A8	mRNA	0.998249	1.86158	7.40803e-11	Up
ENSG00000143556	S100A7	mRNA	0.744308	1.0684	1.45878e-31	Up
ENSG00000188015	S100A3	mRNA	1	0.632906	0.000101939	Up
ENSG00000196754	S100A2	mRNA	1	2.62737	4.34831e-21	Up
ENSG00000189334	S100A14	mRNA	1	1.40009	6.03824e-05	Up
ENSG00000143621	ILF2	mRNA	1	1.00059	1.20985e-21	Up
ENSG00000169418	NPR1	mRNA	1	-2.37711	6.3762e-13	Down
ENSG00000143578	CREB3L4	mRNA	1	1.17249	2.42585e-08	Up
ENSG00000143543	JTB	mRNA	1	0.744777	6.66493e-15	Up
ENSG00000143549	TPM3	mRNA	1	0.947796	2.73352e-14	Up
ENSG00000143612	C1orf43	mRNA	1	0.596563	6.01152e-21	Up
ENSG00000143569	UBAP2L	mRNA	1	0.611338	1.91797e-13	Up
ENSG00000143515	ATP8B2	mRNA	1	-1.51064	5.17205e-19	Down
ENSG00000160712	IL6R	mRNA	1	-0.90695	6.53409e-13	Down
ENSG00000169291	SHE	mRNA	1	-1.34293	1.33711e-11	Down
ENSG00000163239	TDRD10	mRNA	0.978984	-0.804023	3.86882e-12	Down
ENSG00000143603	KCNN3	mRNA	1	-0.989659	4.26524e-08	Down
ENSG00000163346	PBXIP1	mRNA	1	-0.72127	1.70264e-07	Down
ENSG00000173207	CKS1B	mRNA	1	1.13715	7.44024e-19	Up
ENSG00000160688	FLAD1	mRNA	1	1.33576	9.16932e-21	Up
ENSG00000160685	ZBTB7B	mRNA	1	0.993354	4.62369e-16	Up
ENSG00000143537	ADAM15	mRNA	1	0.523969	2.63633e-06	Up
ENSG00000243364	EFNA4	mRNA	1	1.60367	3.02748e-17	Up
ENSG00000143590	EFNA3	mRNA	1	1.47304	2.68132e-35	Up
ENSG00000169242	EFNA1	mRNA	1	1.04893	1.44979e-10	Up
ENSG00000169241	SLC50A1	mRNA	1	1.31384	3.37739e-16	Up
ENSG00000179085	DPM3	mRNA	1	0.780193	3.17789e-09	Up
ENSG00000163463	KRTCAP2	mRNA	1	0.527527	3.64943e-06	Up
ENSG00000185499	MUC1	mRNA	1	2.17705	2.54306e-07	Up
ENSG00000173171	MTX1	mRNA	1	0.669211	9.57099e-14	Up
ENSG00000177628	GBA	mRNA	1	0.697311	3.49308e-13	Up
ENSG00000160767	FAM189B	mRNA	1	0.601511	7.19302e-13	Up
ENSG00000116521	SCAMP3	mRNA	1	0.815185	6.25621e-22	Up
ENSG00000160752	FDPS	mRNA	1	0.639473	1.47107e-12	Up
ENSG00000160753	RUSC1	mRNA	1	0.565284	4.92583e-13	Up
ENSG00000116539	ASH1L	mRNA	1	-0.63654	1.7579e-09	Down
ENSG00000125459	MSTO1	mRNA	1	0.596051	1.48739e-11	Up
ENSG00000132676	DAP3	mRNA	1	0.584469	3.72514e-18	Up
ENSG00000132718	SYT11	mRNA	1	-1.00702	2.64314e-06	Down
ENSG00000163479	SSR2	mRNA	1	0.66805	4.88986e-11	Up
ENSG00000116586	LAMTOR2	mRNA	1	1.46036	2.33563e-19	Up
ENSG00000132698	RAB25	mRNA	1	2.58792	2.21432e-08	Up
ENSG00000254726	MEX3A	mRNA	1	2.02116	1.23196e-13	Up
ENSG00000160789	LMNA	mRNA	1	-0.611228	1.70594e-07	Down
ENSG00000196189	SEMA4A	mRNA	1	1.1305	1.34104e-09	Up
ENSG00000160783	PMF1	mRNA	1	0.501334	2.12956e-09	Up
ENSG00000160781	PAQR6	mRNA	1	1.16219	5.59636e-17	Up
ENSG00000198952	SMG5	mRNA	1	0.763358	5.68462e-20	Up
ENSG00000163472	TMEM79	mRNA	1	0.9778	1.57961e-39	Up
ENSG00000198715	GLMP	mRNA	1	0.521848	9.76974e-14	Up
ENSG00000163468	CCT3	mRNA	1	0.814348	9.89762e-19	Up
ENSG00000163467	TSACC	mRNA	0.996497	0.708922	5.72761e-28	Up
ENSG00000116604	MEF2D	mRNA	1	-1.05003	5.82726e-12	Down
ENSG00000183856	IQGAP3	mRNA	1	2.15048	5.06725e-23	Up
ENSG00000163382	APOA1BP	mRNA	1	0.734885	9.33589e-16	Up
ENSG00000132702	HAPLN2	mRNA	0.879159	-0.647243	4.93509e-08	Down
ENSG00000132692	BCAN	mRNA	0.984238	-0.931443	3.75856e-08	Down
ENSG00000132688	NES	mRNA	1	-1.64929	7.17114e-09	Down
ENSG00000143314	MRPL24	mRNA	1	0.522026	4.59765e-08	Up
ENSG00000143321	HDGF	mRNA	1	1.11571	2.19675e-17	Up
ENSG00000143294	PRCC	mRNA	1	0.556022	1.43826e-26	Up
ENSG00000027869	SH2D2A	mRNA	1	0.808284	5.33089e-08	Up
ENSG00000187800	PEAR1	mRNA	0.998249	-1.44143	1.10447e-11	Down
ENSG00000183853	KIRREL	mRNA	1	-1.14943	4.81648e-16	Down
ENSG00000163565	IFI16	mRNA	1	-1.29535	2.886e-17	Down
ENSG00000162706	CADM3	mRNA	0.956217	-1.21604	5.93537e-06	Down
ENSG00000213088	ACKR1	mRNA	0.998249	-2.91945	2.59164e-09	Down
ENSG00000179639	FCER1A	mRNA	0.929947	-1.024	4.32069e-08	Down
ENSG00000158716	DUSP23	mRNA	1	0.655858	5.23574e-05	Up
ENSG00000158714	SLAMF8	mRNA	1	0.840455	4.83232e-12	Up
ENSG00000158710	TAGLN2	mRNA	1	0.867833	5.12384e-11	Up
ENSG00000085552	IGSF9	mRNA	1	1.7839	1.16088e-11	Up
ENSG00000162729	IGSF8	mRNA	1	1.18944	1.84285e-12	Up
ENSG00000018625	ATP1A2	mRNA	0.978984	-1.40185	1.70067e-09	Down
ENSG00000162736	NCSTN	mRNA	1	0.867025	1.73856e-19	Up
ENSG00000162738	VANGL2	mRNA	1	0.912606	8.16286e-10	Up
ENSG00000158769	F11R	mRNA	1	1.58786	6.33626e-12	Up
ENSG00000215845	TSTD1	mRNA	1	1.42545	2.56988e-06	Up
ENSG00000158773	USF1	mRNA	1	0.603586	1.25222e-16	Up
ENSG00000143217	PVRL4	mRNA	0.998249	2.3416	9.9851e-16	Up
ENSG00000162755	KLHDC9	mRNA	1	0.649196	9.18278e-05	Up
ENSG00000143256	PFDN2	mRNA	1	1.06385	7.79904e-11	Up
ENSG00000158850	B4GALT3	mRNA	1	0.854296	2.81172e-16	Up
ENSG00000158859	ADAMTS4	mRNA	1	-0.603307	0.0203909	Down
ENSG00000158869	FCER1G	mRNA	1	0.663536	0.000157363	Up
ENSG00000173110	HSPA6	mRNA	1	0.726839	4.25616e-07	Up
ENSG00000203747	FCGR3A	mRNA	1	0.837792	4.03129e-06	Up
ENSG00000162745	OLFML2B	mRNA	1	-0.582495	0.0159055	Down
ENSG00000239887	C1orf226	mRNA	1	0.815149	7.17528e-15	Up
ENSG00000162733	DDR2	mRNA	1	-2.36812	5.80525e-19	Down
ENSG00000132196	HSD17B7	mRNA	1	0.518799	1.45293e-14	Up
ENSG00000117152	RGS4	mRNA	0.998249	-0.668208	0.000654314	Down
ENSG00000143248	RGS5	mRNA	1	-1.77519	5.37089e-09	Down
ENSG00000143228	NUF2	mRNA	1	1.83536	1.61551e-22	Up
ENSG00000185630	PBX1	mRNA	1	-1.78535	4.6161e-16	Down
ENSG00000143179	UCK2	mRNA	1	0.810149	2.98854e-25	Up
ENSG00000188859	FAM78B	mRNA	0.998249	-0.605709	2.42617e-11	Down
ENSG00000143147	GPR161	mRNA	1	-1.38339	7.19253e-10	Down
ENSG00000143196	DPT	mRNA	0.982487	-4.3618	3.79362e-15	Down
ENSG00000117477	CCDC181	mRNA	0.980736	-0.946566	7.97043e-09	Down
ENSG00000174175	SELP	mRNA	0.998249	-1.89114	8.21274e-09	Down
ENSG00000000460	C1orf112	mRNA	1	0.643103	4.4484e-34	Up
ENSG00000007908	SELE	mRNA	0.982487	-1.23513	0.000523732	Down
ENSG00000116132	PRRX1	mRNA	1	-1.73615	5.77378e-12	Down
ENSG00000094963	FMO2	mRNA	0.957968	-0.883085	2.45536e-05	Down
ENSG00000010932	FMO1	mRNA	0.996497	-0.56749	6.90752e-05	Down
ENSG00000034971	MYOC	mRNA	0.978984	-1.01223	7.5696e-06	Down
ENSG00000010165	METTL13	mRNA	1	0.506786	1.68447e-10	Up
ENSG00000076321	KLHL20	mRNA	1	-0.7953	3.86719e-11	Down
ENSG00000120334	CENPL	mRNA	1	0.721343	1.83596e-23	Up
ENSG00000117593	DARS2	mRNA	1	1.12258	2.73573e-23	Up
ENSG00000116161	CACYBP	mRNA	1	0.616176	2.10614e-12	Up
ENSG00000116191	RALGPS2	mRNA	1	-0.783339	1.7012e-10	Down
ENSG00000116194	ANGPTL1	mRNA	0.947461	-2.6603	1.35766e-12	Down
ENSG00000186283	TOR3A	mRNA	1	0.883711	2.39794e-22	Up
ENSG00000143337	TOR1AIP1	mRNA	1	-0.904634	2.39337e-13	Down
ENSG00000116260	QSOX1	mRNA	1	0.857792	2.43732e-07	Up
ENSG00000143324	XPR1	mRNA	1	0.717558	3.97749e-09	Up
ENSG00000135823	STX6	mRNA	1	0.834177	1.0078e-27	Up
ENSG00000153029	MR1	mRNA	1	-0.532414	8.22736e-12	Down
ENSG00000135828	RNASEL	mRNA	1	-0.68092	8.0118e-14	Down
ENSG00000058085	LAMC2	mRNA	1	1.33464	5.77336e-05	Up
ENSG00000116701	NCF2	mRNA	1	0.65183	1.165e-10	Up
ENSG00000143344	RGL1	mRNA	1	-1.1417	1.02177e-19	Down
ENSG00000116667	C1orf21	mRNA	1	-1.37275	2.96619e-12	Down
ENSG00000135842	FAM129A	mRNA	1	-1.39975	3.55282e-06	Down
ENSG00000116679	IVNS1ABP	mRNA	1	0.998631	5.42461e-12	Up
ENSG00000116741	RGS2	mRNA	1	-2.93647	2.01692e-12	Down
ENSG00000023572	GLRX2	mRNA	1	0.53443	2.49017e-11	Up
ENSG00000066279	ASPM	mRNA	1	1.34918	8.15028e-26	Up
ENSG00000203724	C1orf53	mRNA	1	1.32914	6.47224e-17	Up
ENSG00000151414	NEK7	mRNA	1	-0.946948	1.72392e-10	Down
ENSG00000118193	KIF14	mRNA	1	1.0855	1.8468e-27	Up
ENSG00000118200	CAMSAP2	mRNA	1	-0.587239	1.10983e-08	Down
ENSG00000163362	C1orf106	mRNA	1	1.11223	6.48814e-09	Up
ENSG00000116857	TMEM9	mRNA	1	0.829937	4.8868e-14	Up
ENSG00000163395	IGFN1	mRNA	0.966725	-0.62183	7.85832e-05	Down
ENSG00000081277	PKP1	mRNA	0.95972	0.521342	2.99246e-21	Up
ENSG00000159166	LAD1	mRNA	1	2.86641	2.35309e-12	Up
ENSG00000159176	CSRP1	mRNA	1	-2.58929	1.42615e-15	Down
ENSG00000163431	LMOD1	mRNA	1	-4.74068	1.50763e-20	Down
ENSG00000134375	TIMM17A	mRNA	1	0.72157	5.83362e-17	Up
ENSG00000176393	RNPEP	mRNA	1	0.681795	1.66435e-10	Up
ENSG00000163435	ELF3	mRNA	1	2.33962	3.22831e-08	Up
ENSG00000077152	UBE2T	mRNA	1	2.66051	1.05751e-18	Up
ENSG00000077157	PPP1R12B	mRNA	1	-3.24043	1.15223e-14	Down
ENSG00000117139	KDM5B	mRNA	1	0.62736	1.39134e-15	Up
ENSG00000183155	RABIF	mRNA	1	0.948966	1.92439e-24	Up
ENSG00000159346	ADIPOR1	mRNA	1	0.540882	2.75894e-10	Up
ENSG00000143847	PPFIA4	mRNA	1	0.657906	4.95975e-35	Up
ENSG00000133048	CHI3L1	mRNA	1	1.12918	0.00412842	Up
ENSG00000159388	BTG2	mRNA	1	-1.55862	2.69318e-08	Down
ENSG00000122176	FMOD	mRNA	1	-1.96434	4.25942e-21	Down
ENSG00000188783	PRELP	mRNA	1	-3.76617	6.65399e-18	Down
ENSG00000058668	ATP2B4	mRNA	1	-1.34329	1.23486e-10	Down
ENSG00000170498	KISS1	mRNA	0.935201	0.698487	2.08219e-24	Up
ENSG00000174567	GOLT1A	mRNA	0.985989	1.66175	5.69919e-13	Up
ENSG00000163531	NFASC	mRNA	1	-1.38427	4.57037e-13	Down
ENSG00000133059	DSTYK	mRNA	1	-0.693074	2.64624e-14	Down
ENSG00000133069	TMCC2	mRNA	1	-0.619461	1.66779e-10	Down
ENSG00000163545	NUAK2	mRNA	1	1.15175	1.15714e-05	Up
ENSG00000162873	KLHDC8A	mRNA	1	-1.01963	0.00305546	Down
ENSG00000186007	LEMD1	mRNA	0.989492	0.782901	1.92496e-08	Up
ENSG00000117266	CDK18	mRNA	1	0.708908	2.15897e-08	Up
ENSG00000263961	C1orf186	mRNA	0.998249	1.79478	7.24623e-07	Up
ENSG00000263528	IKBKE	mRNA	1	1.43908	5.50935e-16	Up
ENSG00000142224	IL19	mRNA	0.947461	0.664965	2.41236e-18	Up
ENSG00000162896	PIGR	mRNA	1	2.41839	1.01393e-06	Up
ENSG00000182795	C1orf116	mRNA	0.994746	1.26164	2.92253e-11	Up
ENSG00000123836	PFKFB2	mRNA	1	0.795402	3.0931e-22	Up
ENSG00000174059	CD34	mRNA	1	-1.69208	1.83876e-09	Down
ENSG00000196878	LAMB3	mRNA	1	1.50404	0.000189324	Up
ENSG00000117594	HSD11B1	mRNA	0.985989	-0.559175	0.0020085	Down
ENSG00000117595	IRF6	mRNA	1	1.22992	1.41051e-05	Up
ENSG00000082497	SERTAD4	mRNA	1	-1.02065	5.36623e-10	Down
ENSG00000117650	NEK2	mRNA	1	2.38437	7.32538e-23	Up
ENSG00000143493	INTS7	mRNA	1	0.812559	1.75371e-24	Up
ENSG00000143476	DTL	mRNA	1	1.52689	4.40562e-19	Up
ENSG00000065600	TMEM206	mRNA	1	1.19896	3.8389e-19	Up
ENSG00000162772	ATF3	mRNA	1	-1.97501	2.06355e-08	Down
ENSG00000162769	FLVCR1	mRNA	1	0.825081	2.97185e-16	Up
ENSG00000143499	SMYD2	mRNA	1	0.836268	2.65912e-10	Up
ENSG00000152104	PTPN14	mRNA	1	-0.585248	3.44732e-07	Down
ENSG00000117724	CENPF	mRNA	1	2.34831	1.9274e-22	Up
ENSG00000092969	TGFB2	mRNA	1	-0.854064	5.64247e-06	Down
ENSG00000143353	LYPLAL1	mRNA	1	-1.49206	2.87608e-15	Down
ENSG00000162813	BPNT1	mRNA	1	0.760422	1.5539e-16	Up
ENSG00000162817	C1orf115	mRNA	1	-0.712177	8.49594e-09	Down
ENSG00000186205	MARC1	mRNA	1	0.831325	3.3682e-18	Up
ENSG00000143502	SUSD4	mRNA	0.996497	0.55267	0.00506833	Up
ENSG00000162909	CAPN2	mRNA	1	-0.74733	1.31166e-08	Down
ENSG00000143742	SRP9	mRNA	1	0.579591	1.20756e-10	Up
ENSG00000143819	EPHX1	mRNA	1	0.536335	2.6691e-06	Up
ENSG00000196187	TMEM63A	mRNA	1	1.05994	3.67001e-12	Up
ENSG00000243709	LEFTY1	mRNA	0.998249	2.39098	2.49746e-47	Up
ENSG00000143768	LEFTY2	mRNA	0.975482	-2.87928	1.35936e-06	Down
ENSG00000143799	PARP1	mRNA	1	0.832702	3.6653e-21	Up
ENSG00000143772	ITPKB	mRNA	1	-1.33397	1.24297e-11	Down
ENSG00000163050	ADCK3	mRNA	1	-0.673106	1.85393e-07	Down
ENSG00000143776	CDC42BPA	mRNA	1	-0.602614	1.9176e-11	Down
ENSG00000143816	WNT9A	mRNA	1	-0.796608	2.73999e-08	Down
ENSG00000143761	ARF1	mRNA	1	0.621865	1.6668e-18	Up
ENSG00000162910	MRPL55	mRNA	1	0.940411	2.07534e-14	Up
ENSG00000143774	GUK1	mRNA	1	0.686183	2.54948e-17	Up
ENSG00000198835	GJC2	mRNA	1	-1.28441	6.96591e-12	Down
ENSG00000154370	TRIM11	mRNA	1	0.827535	1.49765e-19	Up
ENSG00000162931	TRIM17	mRNA	1	0.855632	2.73654e-14	Up
ENSG00000181218	HIST3H2A	mRNA	1	1.42978	8.00167e-13	Up
ENSG00000168159	RNF187	mRNA	1	0.61906	2.2195e-11	Up
ENSG00000116574	RHOU	mRNA	1	-0.730915	6.98566e-07	Down
ENSG00000154429	CCSAP	mRNA	1	0.531702	7.73846e-11	Up
ENSG00000135763	URB2	mRNA	1	0.572198	2.58217e-13	Up
ENSG00000177614	PGBD5	mRNA	1	-0.556441	0.00380486	Down
ENSG00000135744	AGT	mRNA	0.998249	-0.65115	0.00184726	Down
ENSG00000135773	CAPN9	mRNA	0.998249	0.723321	1.38411e-06	Up
ENSG00000143643	TTC13	mRNA	1	0.63696	5.25125e-12	Up
ENSG00000182118	FAM89A	mRNA	1	-1.06585	2.57965e-10	Down
ENSG00000116991	SIPA1L2	mRNA	1	0.900885	9.57506e-13	Up
ENSG00000212916	MAP10	mRNA	0.95972	-0.686029	6.3008e-19	Down
ENSG00000143674	MLK4	mRNA	1	0.552638	0.0015061	Up
ENSG00000135750	KCNK1	mRNA	1	0.863481	2.72562e-06	Up
ENSG00000168275	COA6	mRNA	1	0.95862	3.17582e-14	Up
ENSG00000059588	TARBP1	mRNA	1	0.676918	3.533e-05	Up
ENSG00000168243	GNG4	mRNA	0.998249	-0.858575	6.79838e-05	Down
ENSG00000116962	NID1	mRNA	1	-1.59074	1.10686e-09	Down
ENSG00000077585	GPR137B	mRNA	1	-0.763546	2.03439e-07	Down
ENSG00000086619	ERO1LB	mRNA	1	-0.874025	2.73229e-25	Down
ENSG00000116984	MTR	mRNA	1	-0.809341	1.22239e-21	Down
ENSG00000180875	GREM2	mRNA	0.95972	-1.45704	6.34802e-06	Down
ENSG00000091483	FH	mRNA	1	0.740606	9.45858e-15	Up
ENSG00000174371	EXO1	mRNA	1	1.54565	1.13921e-24	Up
ENSG00000117020	AKT3	mRNA	1	-2.30748	1.06498e-19	Down
ENSG00000162849	KIF26B	mRNA	1	0.755456	1.92792e-07	Up
ENSG00000162851	TFB2M	mRNA	1	0.569073	5.0358e-13	Up
ENSG00000197472	ZNF695	mRNA	0.994746	0.747025	1.4362e-66	Up
ENSG00000171161	ZNF672	mRNA	1	0.879272	4.9746e-14	Up
ENSG00000171163	ZNF692	mRNA	1	0.801246	7.90992e-08	Up
ENSG00000184731	FAM110C	mRNA	1	0.768859	0.000207324	Up
ENSG00000143727	ACP1	mRNA	1	0.60636	4.9887e-11	Up
ENSG00000189292	FAM150B	mRNA	0.992995	-0.78065	0.000907021	Down
ENSG00000130508	PXDN	mRNA	1	-0.69091	1.37589e-06	Down
ENSG00000032389	TSSC1	mRNA	1	0.950014	2.43428e-15	Up
ENSG00000171865	RNASEH1	mRNA	1	0.582427	4.46285e-11	Up
ENSG00000151692	RNF144A	mRNA	1	-1.29054	3.68056e-10	Down
ENSG00000134313	KIDINS220	mRNA	1	-0.654485	6.86978e-10	Down
ENSG00000119203	CPSF3	mRNA	1	0.905187	6.44789e-21	Up
ENSG00000134317	GRHL1	mRNA	0.998249	0.928079	1.90247e-19	Up
ENSG00000172059	KLF11	mRNA	1	-1.17767	1.54839e-12	Down
ENSG00000205795	CYS1	mRNA	0.998249	-2.16626	2.12705e-17	Down
ENSG00000171848	RRM2	mRNA	1	2.69164	2.65228e-20	Up
ENSG00000115756	HPCAL1	mRNA	1	-0.508917	0.000580214	Down
ENSG00000115758	ODC1	mRNA	1	0.516692	9.05948e-09	Up
ENSG00000143882	ATP6V1C2	mRNA	1	0.866858	0.00337876	Up
ENSG00000143870	PDIA6	mRNA	1	0.761484	7.26162e-09	Up
ENSG00000162976	PQLC3	mRNA	1	-0.665839	1.98485e-15	Down
ENSG00000134318	ROCK2	mRNA	1	-0.954164	3.42376e-11	Down
ENSG00000196208	GREB1	mRNA	1	-1.26845	2.24852e-08	Down
ENSG00000071575	TRIB2	mRNA	1	-0.925886	9.84615e-09	Down
ENSG00000162981	FAM84A	mRNA	1	0.877006	1.00583e-10	Up
ENSG00000134323	MYCN	mRNA	0.998249	1.49831	4.83463e-20	Up
ENSG00000197872	FAM49A	mRNA	1	-1.2076	4.08666e-12	Down
ENSG00000178295	GEN1	mRNA	1	0.742914	7.72695e-16	Up
ENSG00000143867	OSR1	mRNA	0.994746	-1.22673	5.72578e-08	Down
ENSG00000118965	WDR35	mRNA	1	-0.640706	2.33303e-11	Down
ENSG00000068697	LAPTM4A	mRNA	1	-0.931165	1.02407e-15	Down
ENSG00000115884	SDC1	mRNA	1	3.1352	7.47107e-18	Up
ENSG00000143878	RHOB	mRNA	1	-1.59142	4.97491e-12	Down
ENSG00000143869	GDF7	mRNA	0.998249	-1.22765	2.22446e-05	Down
ENSG00000219626	FAM228B	mRNA	1	-0.641063	9.59189e-15	Down
ENSG00000115129	TP53I3	mRNA	1	1.21537	3.93229e-11	Up
ENSG00000084676	NCOA1	mRNA	1	-0.657065	5.1929e-15	Down
ENSG00000184924	PTRHD1	mRNA	1	0.698367	2.07859e-08	Up
ENSG00000138092	CENPO	mRNA	1	1.05839	3.24362e-23	Up
ENSG00000138031	ADCY3	mRNA	1	-1.09048	7.43726e-13	Down
ENSG00000115137	DNAJC27	mRNA	1	-0.650202	1.24724e-13	Down
ENSG00000119772	DNMT3A	mRNA	1	0.644394	2.44228e-10	Up
ENSG00000138101	DTNB	mRNA	1	1.27323	4.83703e-16	Up
ENSG00000138018	EPT1	mRNA	1	0.96067	3.26357e-19	Up
ENSG00000173557	C2orf70	mRNA	0.978984	0.615037	8.44128e-05	Up
ENSG00000171303	KCNK3	mRNA	0.996497	-1.06737	3.31535e-07	Down
ENSG00000213699	SLC35F6	mRNA	1	0.562274	5.70564e-12	Up
ENSG00000115163	CENPA	mRNA	1	2.15106	1.12812e-23	Up
ENSG00000084764	MAPRE3	mRNA	1	-0.740581	3.75271e-07	Down
ENSG00000228474	OST4	mRNA	1	0.614293	1.30202e-10	Up
ENSG00000138080	EMILIN1	mRNA	1	-2.83478	3.09704e-16	Down
ENSG00000138030	KHK	mRNA	1	-0.730034	1.15449e-06	Down
ENSG00000163792	TCF23	mRNA	0.935201	-3.50118	1.61139e-15	Down
ENSG00000138074	SLC5A6	mRNA	1	1.16282	2.91484e-16	Up
ENSG00000115207	GTF3C2	mRNA	1	0.621738	2.28577e-12	Up
ENSG00000163795	ZNF513	mRNA	1	0.657151	5.47493e-07	Up
ENSG00000115241	PPM1G	mRNA	1	0.962764	9.20301e-28	Up
ENSG00000157992	KRTCAP3	mRNA	1	1.88675	7.51993e-07	Up
ENSG00000115226	FNDC4	mRNA	1	-0.593455	0.00140402	Down
ENSG00000243943	ZNF512	mRNA	1	-0.92621	4.80749e-28	Down
ENSG00000176714	CCDC121	mRNA	1	-0.70167	6.69804e-12	Down
ENSG00000075426	FOSL2	mRNA	1	-1.09311	1.15811e-09	Down
ENSG00000115295	CLIP4	mRNA	0.998249	-1.16991	2.41769e-16	Down
ENSG00000119801	YPEL5	mRNA	1	-0.653453	1.4154e-17	Down
ENSG00000213626	LBH	mRNA	1	-0.955644	7.25611e-07	Down
ENSG00000162949	CAPN13	mRNA	0.996497	1.99124	1.06633e-30	Up
ENSG00000158089	GALNT14	mRNA	0.996497	1.00751	2.27613e-08	Up
ENSG00000158125	XDH	mRNA	0.992995	0.871593	3.78343e-25	Up
ENSG00000162961	DPY30	mRNA	1	0.622767	1.35555e-08	Up
ENSG00000049323	LTBP1	mRNA	1	-0.839627	0.000165727	Down
ENSG00000150938	CRIM1	mRNA	1	-1.63478	6.50607e-17	Down
ENSG00000171055	FEZ2	mRNA	1	-0.857808	1.12273e-13	Down
ENSG00000205221	VIT	mRNA	0.835377	-0.546757	0.00527726	Down
ENSG00000115825	PRKD3	mRNA	1	-0.542366	6.11991e-08	Down
ENSG00000163171	CDC42EP3	mRNA	1	-1.76269	8.30643e-11	Down
ENSG00000138061	CYP1B1	mRNA	1	-2.76749	1.17572e-17	Down
ENSG00000188010	MORN2	mRNA	1	0.57428	0.00260919	Up
ENSG00000152154	TMEM178A	mRNA	1	0.655147	5.41585e-05	Up
ENSG00000183023	SLC8A1	mRNA	1	-1.08438	3.98029e-08	Down
ENSG00000162878	PKDCC	mRNA	1	-0.880392	0.000144661	Down
ENSG00000143924	EML4	mRNA	1	0.544879	9.76402e-10	Up
ENSG00000162881	OXER1	mRNA	1	-0.842833	4.60303e-07	Down
ENSG00000162882	HAAO	mRNA	1	-1.45639	3.0366e-14	Down
ENSG00000152518	ZFP36L2	mRNA	1	-1.0141	6.08488e-13	Down
ENSG00000152527	PLEKHH2	mRNA	0.998249	-1.37632	2.04472e-13	Down
ENSG00000223658	AC011242.6	mRNA	0.942207	-0.877666	5.12348e-08	Down
ENSG00000138036	DYNC2LI1	mRNA	1	-0.565833	4.63315e-08	Down
ENSG00000138079	SLC3A1	mRNA	0.991243	0.601414	2.95827e-23	Up
ENSG00000143919	CAMKMT	mRNA	1	0.788942	9.84686e-19	Up
ENSG00000138083	SIX3	mRNA	0.858144	0.568226	1.10269e-30	Up
ENSG00000116016	EPAS1	mRNA	1	-1.17932	7.69827e-07	Down
ENSG00000119729	RHOQ	mRNA	1	-0.732827	8.27935e-10	Down
ENSG00000171150	SOCS5	mRNA	1	-0.856803	2.14246e-11	Down
ENSG00000180398	MCFD2	mRNA	1	-0.737112	9.35742e-10	Down
ENSG00000119888	EPCAM	mRNA	1	3.09448	1.94748e-08	Up
ENSG00000095002	MSH2	mRNA	1	0.707837	5.20464e-11	Up
ENSG00000162869	PPP1R21	mRNA	1	-0.647696	2.05712e-09	Down
ENSG00000243244	STON1	mRNA	1	-2.01008	3.3394e-17	Down
ENSG00000143942	CHAC2	mRNA	0.998249	0.739716	1.05151e-20	Up
ENSG00000115306	SPTBN1	mRNA	1	-0.834689	1.63562e-08	Down
ENSG00000115310	RTN4	mRNA	1	-0.65371	2.0709e-12	Down
ENSG00000085760	MTIF2	mRNA	1	0.596444	2.11928e-11	Up
ENSG00000115355	CCDC88A	mRNA	1	-0.510304	2.65296e-07	Down
ENSG00000115380	EFEMP1	mRNA	1	-3.12924	4.66912e-19	Down
ENSG00000055813	CCDC85A	mRNA	0.886165	-0.592525	3.62115e-06	Down
ENSG00000119866	BCL11A	mRNA	1	0.500904	0.000259315	Up
ENSG00000237651	C2orf74	mRNA	0.964974	-1.10416	9.33871e-16	Down
ENSG00000115504	EHBP1	mRNA	1	-1.30009	7.40567e-17	Down
ENSG00000115507	OTX1	mRNA	0.975482	1.09164	1.38186e-151	Up
ENSG00000011523	CEP68	mRNA	1	-1.00429	3.24774e-15	Down
ENSG00000143995	MEIS1	mRNA	1	-0.810636	2.26751e-13	Down
ENSG00000119865	CNRIP1	mRNA	1	-2.29877	8.3314e-17	Down
ENSG00000163219	ARHGAP25	mRNA	1	-0.581413	3.82886e-09	Down
ENSG00000169604	ANTXR1	mRNA	1	-1.53036	1.29512e-11	Down
ENSG00000244617	ASPRV1	mRNA	1	-0.610477	1.51247e-15	Down
ENSG00000116005	PCYOX1	mRNA	1	-0.567533	3.3114e-07	Down
ENSG00000143977	SNRPG	mRNA	1	0.84513	3.08311e-08	Up
ENSG00000035141	FAM136A	mRNA	1	1.27001	2.67226e-16	Up
ENSG00000163235	TGFA	mRNA	1	1.12137	1.29891e-09	Up
ENSG00000116035	VAX2	mRNA	0.998249	1.97921	5.09276e-35	Up
ENSG00000116039	ATP6V1B1	mRNA	1	0.957709	0.00445673	Up
ENSG00000144036	EXOC6B	mRNA	1	-0.626173	3.67289e-12	Down
ENSG00000135631	RAB11FIP5	mRNA	1	-1.08561	7.42609e-12	Down
ENSG00000135617	PRADC1	mRNA	1	0.771635	1.08212e-13	Up
ENSG00000144048	DUSP11	mRNA	1	-0.594159	5.89485e-07	Down
ENSG00000163017	ACTG2	mRNA	1	-4.86385	2.62936e-14	Down
ENSG00000187605	TET3	mRNA	1	0.860937	1.07875e-14	Up
ENSG00000163170	BOLA3	mRNA	1	0.903151	1.10322e-16	Up
ENSG00000065911	MTHFD2	mRNA	1	1.19265	8.90233e-11	Up
ENSG00000005448	WDR54	mRNA	1	0.567855	0.00415653	Up
ENSG00000114993	RTKN	mRNA	1	1.32098	1.82144e-11	Up
ENSG00000115275	MOGS	mRNA	1	1.03734	2.97933e-17	Up
ENSG00000179528	LBX2	mRNA	0.996497	0.681476	7.86801e-43	Up
ENSG00000115289	PCGF1	mRNA	1	0.629427	5.81822e-15	Up
ENSG00000115307	AUP1	mRNA	1	0.846758	1.99475e-13	Up
ENSG00000159374	M1AP	mRNA	0.991243	0.866418	3.32321e-11	Up
ENSG00000159399	HK2	mRNA	1	1.91401	3.30162e-11	Up
ENSG00000115353	TACR1	mRNA	0.985989	-0.990533	5.59329e-08	Down
ENSG00000115364	MRPL19	mRNA	1	0.712969	1.06471e-14	Up
ENSG00000162951	LRRTM1	mRNA	0.984238	0.997244	2.11232e-08	Up
ENSG00000034510	TMSB10	mRNA	1	1.52839	6.53249e-12	Up
ENSG00000042493	CAPG	mRNA	1	1.10927	1.67703e-07	Up
ENSG00000118640	VAMP8	mRNA	1	1.83984	8.26701e-09	Up
ENSG00000168899	VAMP5	mRNA	1	-1.45679	2.12724e-15	Down
ENSG00000168894	RNF181	mRNA	1	0.868279	9.80313e-23	Up
ENSG00000168874	ATOH8	mRNA	1	-1.96118	6.40697e-15	Down
ENSG00000115525	ST3GAL5	mRNA	1	-1.15017	2.06973e-12	Down
ENSG00000068615	REEP1	mRNA	1	-1.63503	3.81576e-12	Down
ENSG00000115561	CHMP3	mRNA	1	-0.548467	1.43183e-08	Down
ENSG00000239305	RNF103	mRNA	1	-0.655888	5.69698e-18	Down
ENSG00000172086	KRCC1	mRNA	1	-0.841449	4.11529e-17	Down
ENSG00000144115	THNSL2	mRNA	0.998249	-0.508513	0.010065	Down
ENSG00000153574	RPIA	mRNA	1	0.590038	2.81065e-09	Up
ENSG00000172005	MAL	mRNA	0.998249	1.91114	9.83654e-10	Up
ENSG00000155066	PROM2	mRNA	1	1.67353	6.95807e-09	Up
ENSG00000115041	KCNIP3	mRNA	1	-0.656271	2.7718e-09	Down
ENSG00000121152	NCAPH	mRNA	1	2.257	1.35761e-25	Up
ENSG00000163121	NEURL3	mRNA	0.992995	0.639718	7.16097e-25	Up
ENSG00000196843	ARID5A	mRNA	1	-0.9169	7.76467e-05	Down
ENSG00000144199	FAHD2B	mRNA	1	-0.676555	5.34955e-11	Down
ENSG00000135940	COX5B	mRNA	1	1.11112	5.47448e-14	Up
ENSG00000273045	C2orf15	mRNA	1	0.904005	1.4177e-08	Up
ENSG00000144214	LYG1	mRNA	1	0.500097	2.16952e-06	Up
ENSG00000135945	REV1	mRNA	1	-0.515172	1.5355e-11	Down
ENSG00000144218	AFF3	mRNA	1	-0.830442	6.29033e-09	Down
ENSG00000170500	LONRF2	mRNA	1	-2.41633	1.86042e-17	Down
ENSG00000158435	CNOT11	mRNA	1	0.857557	2.5203e-12	Up
ENSG00000115590	IL1R2	mRNA	1	0.890828	6.45425e-10	Up
ENSG00000115594	IL1R1	mRNA	1	-0.836844	1.0026e-05	Down
ENSG00000115616	SLC9A2	mRNA	0.991243	0.66993	1.67682e-20	Up
ENSG00000135953	MFSD9	mRNA	1	0.795823	2.79566e-24	Up
ENSG00000198914	POU3F3	mRNA	0.702277	0.563445	1.17664e-21	Up
ENSG00000115641	FHL2	mRNA	1	-0.626026	0.00704215	Down
ENSG00000119147	C2orf40	mRNA	0.961471	-1.749	3.25023e-09	Down
ENSG00000144057	ST6GAL2	mRNA	0.992995	-0.521397	0.000484995	Down
ENSG00000198075	SULT1C4	mRNA	0.996497	-0.642809	1.40669e-07	Down
ENSG00000163006	CCDC138	mRNA	1	0.561468	2.42753e-07	Up
ENSG00000172985	SH3RF3	mRNA	1	-0.564359	1.16843e-09	Down
ENSG00000186522	SEPT10	mRNA	1	-1.26905	3.0082e-16	Down
ENSG00000198142	SOWAHC	mRNA	1	-0.79213	6.27268e-11	Down
ENSG00000169679	BUB1	mRNA	1	2.11033	3.89616e-28	Up
ENSG00000153094	BCL2L11	mRNA	1	0.688483	2.01456e-08	Up
ENSG00000188177	ZC3H6	mRNA	1	-0.68742	3.02632e-12	Down
ENSG00000144136	SLC20A1	mRNA	1	0.813313	1.04103e-09	Up
ENSG00000169607	CKAP2L	mRNA	0.996497	1.197	6.13173e-22	Up
ENSG00000136689	IL1RN	mRNA	1	1.11153	3.88768e-13	Up
ENSG00000125637	PSD4	mRNA	1	1.19492	3.49015e-09	Up
ENSG00000125618	PAX8	mRNA	1	2.12816	8.44062e-07	Up
ENSG00000115107	STEAP3	mRNA	1	0.826172	4.72736e-05	Up
ENSG00000155368	DBI	mRNA	1	1.20435	6.78388e-18	Up
ENSG00000171227	TMEM37	mRNA	1	0.767498	0.00170375	Up
ENSG00000144120	TMEM177	mRNA	1	0.674568	1.77304e-08	Up
ENSG00000144118	RALB	mRNA	1	-0.534111	1.11811e-10	Down
ENSG00000074047	GLI2	mRNA	1	-1.22693	4.0981e-13	Down
ENSG00000115112	TFCP2L1	mRNA	1	1.53203	7.41073e-18	Up
ENSG00000136732	GYPC	mRNA	1	-2.46947	7.21173e-29	Down
ENSG00000136717	BIN1	mRNA	1	-0.518067	5.79402e-07	Down
ENSG00000115718	PROC	mRNA	1	0.626646	1.0438e-29	Up
ENSG00000072163	LIMS2	mRNA	1	-2.22645	1.11309e-10	Down
ENSG00000136731	UGGT1	mRNA	1	0.817551	1.10578e-18	Up
ENSG00000136720	HS6ST1	mRNA	1	1.03055	2.09448e-10	Up
ENSG00000152076	CCDC74B	mRNA	1	-0.504716	0.0016878	Down
ENSG00000136710	CCDC115	mRNA	1	-0.525403	8.27244e-10	Down
ENSG00000136718	IMP4	mRNA	1	0.60259	5.95392e-19	Up
ENSG00000152102	FAM168B	mRNA	1	-0.673586	7.15901e-11	Down
ENSG00000115762	PLEKHB2	mRNA	1	0.651146	7.91188e-09	Up
ENSG00000183840	GPR39	mRNA	0.998249	0.712619	1.56204e-07	Up
ENSG00000115839	RAB3GAP1	mRNA	1	-0.508658	1.80566e-10	Down
ENSG00000048991	R3HDM1	mRNA	1	0.677847	3.09445e-16	Up
ENSG00000076003	MCM6	mRNA	1	0.804295	2.37381e-13	Up
ENSG00000121966	CXCR4	mRNA	1	0.713925	0.00323281	Up
ENSG00000150540	HNMT	mRNA	1	-1.61948	1.74466e-18	Down
ENSG00000144228	SPOPL	mRNA	1	-0.563079	7.82633e-08	Down
ENSG00000169554	ZEB2	mRNA	1	-1.29917	2.14893e-12	Down
ENSG00000135999	EPC2	mRNA	1	-0.655906	1.81731e-11	Down
ENSG00000115963	RND3	mRNA	1	-0.678768	0.00368664	Down
ENSG00000184898	RBM43	mRNA	1	-1.06744	4.45579e-13	Down
ENSG00000123609	NMI	mRNA	1	0.52555	3.4873e-09	Up
ENSG00000115145	STAM2	mRNA	1	-0.503868	7.76421e-13	Down
ENSG00000177519	RPRM	mRNA	0.942207	-2.81202	1.19422e-14	Down
ENSG00000153234	NR4A2	mRNA	1	-1.32236	3.24481e-05	Down
ENSG00000136541	ERMN	mRNA	0.975482	0.95946	1.45314e-34	Up
ENSG00000241399	CD302	mRNA	1	-1.12364	4.85345e-11	Down
ENSG00000153246	PLA2R1	mRNA	1	-1.06789	1.18846e-15	Down
ENSG00000115221	ITGB6	mRNA	1	1.21305	6.88916e-08	Up
ENSG00000153250	RBMS1	mRNA	1	-1.13564	4.81123e-14	Down
ENSG00000115233	PSMD14	mRNA	1	0.980717	3.33461e-18	Up
ENSG00000078098	FAP	mRNA	0.996497	-1.15389	6.4712e-06	Down
ENSG00000115290	GRB14	mRNA	0.991243	1.11695	1.58229e-10	Up
ENSG00000115339	GALNT3	mRNA	1	0.918156	0.000880749	Up
ENSG00000136546	SCN7A	mRNA	0.884413	-1.31553	5.06179e-06	Down
ENSG00000163072	NOSTRIN	mRNA	1	-1.52828	8.15868e-13	Down
ENSG00000152253	SPC25	mRNA	0.998249	1.77952	6.90286e-21	Up
ENSG00000138399	FASTKD1	mRNA	1	0.694946	1.15657e-09	Up
ENSG00000213160	KLHL23	mRNA	1	-0.623138	7.83817e-06	Down
ENSG00000138382	METTL5	mRNA	1	0.531651	3.51691e-16	Up
ENSG00000204334	ERICH2	mRNA	0.996497	0.52268	0.000669242	Up
ENSG00000128683	GAD1	mRNA	0.994746	1.27369	3.23106e-35	Up
ENSG00000071967	CYBRD1	mRNA	1	-2.77809	1.90343e-18	Down
ENSG00000172878	METAP1D	mRNA	1	-0.503164	5.25167e-07	Down
ENSG00000152256	PDK1	mRNA	1	0.555862	8.84481e-25	Up
ENSG00000091428	RAPGEF4	mRNA	1	-0.970276	1.40697e-11	Down
ENSG00000091436	pk	mRNA	1	-2.21159	1.25987e-21	Down
ENSG00000144354	CDCA7	mRNA	1	1.06109	0.000149567	Up
ENSG00000172845	SP3	mRNA	1	-0.628097	1.82958e-13	Down
ENSG00000138433	CIR1	mRNA	1	-0.560031	5.62728e-09	Down
ENSG00000115935	WIPF1	mRNA	1	-0.890417	2.74267e-09	Down
ENSG00000138435	CHRNA1	mRNA	0.957968	0.512862	8.93585e-51	Up
ENSG00000154518	ATP5G3	mRNA	1	0.542145	8.3744e-08	Up
ENSG00000128713	HOXD11	mRNA	0.987741	-1.06735	0.000131705	Down
ENSG00000128710	HOXD10	mRNA	1	-1.22974	0.000970094	Down
ENSG00000128709	HOXD9	mRNA	1	-1.28846	3.55041e-06	Down
ENSG00000175879	HOXD8	mRNA	1	-1.79376	2.57045e-27	Down
ENSG00000128652	HOXD3	mRNA	0.992995	-0.742527	5.74522e-16	Down
ENSG00000170166	HOXD4	mRNA	0.912434	-1.02995	3.21352e-14	Down
ENSG00000116044	NFE2L2	mRNA	1	-0.643897	1.30101e-11	Down
ENSG00000079150	FKBP7	mRNA	1	-1.60414	1.7091e-11	Down
ENSG00000170035	UBE2E3	mRNA	1	0.643846	1.38423e-14	Up
ENSG00000115252	PDE1A	mRNA	1	-1.01787	5.0535e-10	Down
ENSG00000077232	DNAJC10	mRNA	1	0.552779	0.000166721	Up
ENSG00000162998	FRZB	mRNA	1	-0.661488	0.00677248	Down
ENSG00000162999	DUSP19	mRNA	0.998249	-0.600154	3.5685e-07	Down
ENSG00000138448	ITGAV	mRNA	1	-0.912169	1.88042e-10	Down
ENSG00000144369	FAM171B	mRNA	1	-0.557079	0.000195745	Down
ENSG00000064989	CALCRL	mRNA	1	-1.60831	5.51899e-08	Down
ENSG00000003436	TFPI	mRNA	1	-1.28867	4.43245e-12	Down
ENSG00000144366	GULP1	mRNA	1	-1.02604	1.30115e-13	Down
ENSG00000168542	COL3A1	mRNA	1	-1.33081	0.00033917	Down
ENSG00000138449	SLC40A1	mRNA	1	-0.585793	0.00328999	Down
ENSG00000151689	INPP1	mRNA	1	-0.581402	8.3475e-08	Down
ENSG00000115419	GLS	mRNA	1	-0.732334	7.77451e-11	Down
ENSG00000115415	STAT1	mRNA	1	0.906043	8.42036e-15	Up
ENSG00000168497	SDPR	mRNA	1	-3.51242	4.94241e-18	Down
ENSG00000144381	HSPD1	mRNA	1	0.696852	4.20643e-10	Up
ENSG00000115541	HSPE1	mRNA	1	1.22549	2.72337e-11	Up
ENSG00000115540	MOB4	mRNA	1	-0.599624	5.44243e-13	Down
ENSG00000162944	RFTN2	mRNA	1	-0.916697	8.9867e-11	Down
ENSG00000115896	PLCL1	mRNA	0.998249	-1.20771	6.03768e-12	Down
ENSG00000163535	SGOL2	mRNA	1	0.830397	2.96362e-23	Up
ENSG00000138356	AOX1	mRNA	0.992995	-1.90754	9.2238e-10	Down
ENSG00000013441	CLK1	mRNA	1	-0.844942	1.21034e-07	Down
ENSG00000119013	NDUFB3	mRNA	1	0.668939	1.39566e-11	Up
ENSG00000155760	FZD7	mRNA	1	-1.48685	2.34537e-08	Down
ENSG00000204217	BMPR2	mRNA	1	-0.834485	1.39116e-09	Down
ENSG00000163596	ICA1L	mRNA	1	-0.59956	2.47922e-13	Down
ENSG00000138443	ABI2	mRNA	1	-0.533263	7.49079e-14	Down
ENSG00000163599	CTLA4	mRNA	0.984238	0.56454	1.33855e-16	Up
ENSG00000116117	PARD3B	mRNA	1	-0.830961	1.49469e-12	Down
ENSG00000118257	NRP2	mRNA	1	-1.16244	6.61867e-07	Down
ENSG00000204186	ZDBF2	mRNA	0.991243	-1.0163	2.6183e-17	Down
ENSG00000118263	KLF7	mRNA	1	-1.10766	1.40115e-09	Down
ENSG00000163251	FZD5	mRNA	1	1.32096	3.82828e-21	Up
ENSG00000138413	IDH1	mRNA	1	1.37638	4.93892e-18	Up
ENSG00000144445	KANSL1L	mRNA	1	-0.561844	4.09507e-11	Down
ENSG00000115365	LANCL1	mRNA	1	-0.718877	4.27568e-11	Down
ENSG00000178568	ERBB4	mRNA	0.998249	0.574851	0.00471943	Up
ENSG00000144451	SPAG16	mRNA	1	-0.780667	3.41251e-10	Down
ENSG00000138363	ATIC	mRNA	1	0.754271	5.58837e-17	Up
ENSG00000115414	FN1	mRNA	1	-0.930991	9.25791e-05	Down
ENSG00000118242	MREG	mRNA	1	1.40344	7.04167e-12	Up
ENSG00000115457	IGFBP2	mRNA	1	1.03126	6.96539e-07	Up
ENSG00000115461	IGFBP5	mRNA	1	-3.01019	3.34727e-15	Down
ENSG00000079308	TNS1	mRNA	1	-2.8661	3.27624e-15	Down
ENSG00000127838	PNKD	mRNA	1	1.01901	1.49982e-09	Up
ENSG00000018280	SLC11A1	mRNA	1	0.581294	6.60157e-20	Up
ENSG00000144579	CTDSP1	mRNA	1	-0.531098	5.66829e-15	Down
ENSG00000127831	VIL1	mRNA	0.952715	0.688935	3.54031e-41	Up
ENSG00000144580	RQCD1	mRNA	1	0.61774	2.18713e-14	Up
ENSG00000163482	STK36	mRNA	1	0.685529	4.28024e-06	Up
ENSG00000135912	TTLL4	mRNA	1	0.74646	1.85723e-13	Up
ENSG00000135929	CYP27A1	mRNA	1	-0.857382	1.8833e-11	Down
ENSG00000135925	WNT10A	mRNA	0.994746	0.581801	0.00698964	Up
ENSG00000163516	ANKZF1	mRNA	1	0.655239	1.69615e-09	Up
ENSG00000127824	TUBA4A	mRNA	1	0.714841	1.97253e-06	Up
ENSG00000175084	DES	mRNA	0.996497	-6.57794	1.56602e-21	Down
ENSG00000072195	SPEG	mRNA	1	-1.7562	1.80451e-14	Down
ENSG00000144591	GMPPA	mRNA	1	0.691668	2.2504e-11	Up
ENSG00000123989	CHPF	mRNA	1	0.811096	8.45399e-09	Up
ENSG00000114923	SLC4A3	mRNA	1	-0.612699	0.00178869	Down
ENSG00000116106	EPHA4	mRNA	1	-0.671232	4.38859e-05	Down
ENSG00000163082	SGPP2	mRNA	1	1.49262	2.75116e-06	Up
ENSG00000124003	MOGAT1	mRNA	0.908932	0.502386	2.11585e-17	Up
ENSG00000152049	KCNE4	mRNA	1	-2.14639	2.22902e-10	Down
ENSG00000152056	AP1S3	mRNA	1	0.677322	8.38059e-11	Up
ENSG00000124019	FAM124B	mRNA	0.994746	-0.504569	1.71279e-05	Down
ENSG00000169047	IRS1	mRNA	1	-1.71197	1.81465e-20	Down
ENSG00000115009	CCL20	mRNA	0.991243	1.5986	1.40627e-09	Up
ENSG00000123977	DAW1	mRNA	0.637478	-0.694934	0.00745344	Down
ENSG00000153823	PID1	mRNA	1	-2.25576	4.45711e-14	Down
ENSG00000163053	SLC16A14	mRNA	1	-0.599065	8.36706e-08	Down
ENSG00000135914	HTR2B	mRNA	0.996497	-1.77833	4.89154e-07	Down
ENSG00000135931	ARMC9	mRNA	1	-0.524522	1.67615e-07	Down
ENSG00000156966	B3GNT7	mRNA	1	0.648823	0.00087462	Up
ENSG00000171596	NMUR1	mRNA	0.985989	-0.56199	5.43927e-08	Down
ENSG00000187514	PTMA	mRNA	1	0.513923	1.14435e-05	Up
ENSG00000163283	ALPP	mRNA	0.978984	1.28414	1.1386e-07	Up
ENSG00000163286	ALPPL2	mRNA	0.975482	1.98282	6.59717e-18	Up
ENSG00000171551	ECEL1	mRNA	1	1.18137	0.00011056	Up
ENSG00000237412	PRSS56	mRNA	0.80035	0.620112	1.25247e-34	Up
ENSG00000135930	EIF4E2	mRNA	1	0.592868	4.71782e-14	Up
ENSG00000115468	EFHD1	mRNA	1	-1.55565	8.05982e-10	Down
ENSG00000182600	C2orf82	mRNA	1	0.566502	7.97463e-17	Up
ENSG00000123485	HJURP	mRNA	1	2.30829	6.83478e-21	Up
ENSG00000188042	ARL4C	mRNA	1	1.04803	9.10362e-05	Up
ENSG00000130147	SH3BP4	mRNA	1	0.507076	4.51838e-07	Up
ENSG00000132321	IQCA1	mRNA	0.991243	-0.549708	0.00262668	Down
ENSG00000163359	COL6A3	mRNA	1	-1.95338	6.21715e-11	Down
ENSG00000115648	MLPH	mRNA	1	0.835269	5.23753e-05	Up
ENSG00000124839	RAB17	mRNA	1	1.13439	2.58473e-07	Up
ENSG00000132329	RAMP1	mRNA	1	-3.26047	6.75949e-16	Down
ENSG00000178752	FAM132B	mRNA	0.998249	1.65034	3.48149e-76	Up
ENSG00000144485	HES6	mRNA	1	2.26018	2.90338e-15	Up
ENSG00000132326	PER2	mRNA	1	-0.617955	6.5166e-07	Down
ENSG00000065802	ASB1	mRNA	1	-0.661461	2.83754e-12	Down
ENSG00000233608	TWIST2	mRNA	0.998249	-2.29869	2.72733e-10	Down
ENSG00000068024	HDAC4	mRNA	1	-0.633258	1.89549e-13	Down
ENSG00000172428	MYEOV2	mRNA	1	0.614208	8.22532e-13	Up
ENSG00000142327	RNPEPL1	mRNA	1	0.634923	7.98304e-09	Up
ENSG00000142330	CAPN10	mRNA	1	0.508496	3.20864e-08	Up
ENSG00000178623	GPR35	mRNA	1	0.828844	3.59785e-18	Up
ENSG00000130294	KIF1A	mRNA	0.996497	2.12018	4.45248e-58	Up
ENSG00000172478	C2orf54	mRNA	0.994746	1.45451	1.43468e-17	Up
ENSG00000162804	SNED1	mRNA	1	-1.61305	7.04625e-17	Down
ENSG00000115687	PASK	mRNA	1	0.719244	6.89524e-09	Up
ENSG00000168397	ATG4B	mRNA	1	0.569083	5.81301e-12	Up
ENSG00000168393	DTYMK	mRNA	1	1.27895	2.86715e-20	Up
ENSG00000188389	PDCD1	mRNA	0.996497	0.656213	4.56947e-10	Up
ENSG00000144619	CNTN4	mRNA	0.996497	-1.17044	8.22788e-09	Down
ENSG00000113851	CRBN	mRNA	1	-0.741714	1.82088e-16	Down
ENSG00000170364	SETMAR	mRNA	1	-0.522339	3.90521e-07	Down
ENSG00000150995	ITPR1	mRNA	1	-1.96799	3.55076e-13	Down
ENSG00000071282	LMCD1	mRNA	1	-1.58608	2.09e-16	Down
ENSG00000134072	CAMK1	mRNA	1	-0.900431	1.23595e-11	Down
ENSG00000163701	IL17RE	mRNA	1	0.700493	8.49212e-07	Up
ENSG00000144554	FANCD2	mRNA	1	1.2013	6.52005e-23	Up
ENSG00000157020	SEC13	mRNA	1	0.641601	1.08062e-13	Up
ENSG00000196639	HRH1	mRNA	1	-0.644213	4.50842e-05	Down
ENSG00000157150	TIMP4	mRNA	0.8669	-0.64745	2.67829e-06	Down
ENSG00000144712	CAND2	mRNA	1	-0.905281	5.74051e-12	Down
ENSG00000144711	IQSEC1	mRNA	1	-0.697451	1.53659e-11	Down
ENSG00000132182	NUP210	mRNA	1	2.2211	1.8778e-16	Up
ENSG00000163520	FBLN2	mRNA	1	-0.710062	0.00791574	Down
ENSG00000154764	WNT7A	mRNA	0.985989	1.48731	1.73679e-10	Up
ENSG00000170876	TMEM43	mRNA	1	-1.29367	5.40486e-18	Down
ENSG00000154767	XPC	mRNA	1	-0.833244	8.94277e-16	Down
ENSG00000154783	FGD5	mRNA	1	-1.44484	1.68883e-11	Down
ENSG00000131381	RBSN	mRNA	1	-0.730996	2.15652e-12	Down
ENSG00000131375	CAPN7	mRNA	1	-0.505458	5.16396e-11	Down
ENSG00000131370	SH3BP5	mRNA	1	-1.90771	2.24654e-17	Down
ENSG00000169814	BTD	mRNA	1	-0.549935	6.7773e-08	Down
ENSG00000131386	GALNT15	mRNA	0.996497	-1.09817	4.27428e-07	Down
ENSG00000131378	RFTN1	mRNA	1	-1.86422	3.64385e-21	Down
ENSG00000154822	PLCL2	mRNA	1	-0.756173	8.47878e-09	Down
ENSG00000182568	SATB1	mRNA	1	-1.12309	7.85675e-21	Down
ENSG00000114166	KAT2B	mRNA	1	-0.986848	1.47266e-15	Down
ENSG00000129810	SGOL1	mRNA	0.998249	1.32044	6.0541e-35	Up
ENSG00000182247	UBE2E2	mRNA	1	-0.65317	3.55667e-18	Down
ENSG00000197885	NKIRAS1	mRNA	1	-0.569456	1.80793e-12	Down
ENSG00000174748	RPL15	mRNA	1	-0.636957	2.55749e-12	Down
ENSG00000174738	NR1D2	mRNA	1	-1.13568	8.38304e-14	Down
ENSG00000151090	THRB	mRNA	0.998249	-0.960283	1.24296e-05	Down
ENSG00000077092	RARB	mRNA	1	-0.729118	9.20921e-09	Down
ENSG00000151093	OXSM	mRNA	1	0.550135	1.64e-10	Up
ENSG00000144642	RBMS3	mRNA	1	-1.32181	4.14026e-14	Down
ENSG00000163513	TGFBR2	mRNA	1	-1.64525	5.55923e-10	Down
ENSG00000170293	CMTM8	mRNA	1	0.833661	1.0594e-05	Up
ENSG00000153551	CMTM7	mRNA	1	1.15871	1.09207e-05	Up
ENSG00000170266	GLB1	mRNA	1	1.06325	5.57875e-17	Up
ENSG00000170275	CRTAP	mRNA	1	-1.22049	1.26251e-19	Down
ENSG00000173705	SUSD5	mRNA	0.996497	-0.688328	5.73881e-07	Down
ENSG00000168016	TRANK1	mRNA	1	-1.16337	5.07477e-16	Down
ENSG00000178567	EPM2AIP1	mRNA	1	-1.17153	7.16843e-28	Down
ENSG00000076242	MLH1	mRNA	1	-0.677954	6.12202e-22	Down
ENSG00000144668	ITGA9	mRNA	1	-1.09476	6.35061e-07	Down
ENSG00000136059	VILL	mRNA	1	-0.511341	5.57051e-11	Down
ENSG00000187091	PLCD1	mRNA	1	-0.583817	1.13428e-11	Down
ENSG00000144655	CSRNP1	mRNA	1	-1.24828	1.20006e-07	Down
ENSG00000168329	CX3CR1	mRNA	0.994746	-0.913073	5.96364e-07	Down
ENSG00000170011	MYRIP	mRNA	0.992995	-0.615235	2.62183e-06	Down
ENSG00000114784	EIF1B	mRNA	1	-0.879874	1.18298e-14	Down
ENSG00000168032	ENTPD3	mRNA	0.994746	1.05731	3.10732e-08	Up
ENSG00000008324	SS18L2	mRNA	1	0.934642	3.78016e-12	Up
ENSG00000114853	ZBTB47	mRNA	1	-1.15246	3.8418e-19	Down
ENSG00000182983	ZNF662	mRNA	1	-1.18328	1.69431e-20	Down
ENSG00000144649	FAM198A	mRNA	0.998249	-1.25447	1.14254e-15	Down
ENSG00000144647	POMGNT2	mRNA	1	-1.08403	5.03978e-17	Down
ENSG00000163788	SNRK	mRNA	1	-0.928574	6.8314e-10	Down
ENSG00000011198	ABHD5	mRNA	1	0.724918	2.26662e-16	Up
ENSG00000196653	ZNF502	mRNA	0.992995	-1.24687	1.03155e-34	Down
ENSG00000186446	ZNF501	mRNA	0.992995	-0.776007	1.6494e-15	Down
ENSG00000163807	KIAA1143	mRNA	1	-0.619734	8.16406e-13	Down
ENSG00000163808	KIF15	mRNA	1	1.41528	6.61468e-21	Up
ENSG00000163815	CLEC3B	mRNA	1	-3.22942	6.52459e-13	Down
ENSG00000163814	CDCP1	mRNA	1	1.86464	3.12464e-14	Up
ENSG00000249992	TMEM158	mRNA	1	-0.973379	0.00926891	Down
ENSG00000163817	SLC6A20	mRNA	0.998249	0.673164	7.10042e-07	Up
ENSG00000163820	FYCO1	mRNA	1	-1.52697	1.20499e-14	Down
ENSG00000012223	LTF	mRNA	1	1.50422	0.000224311	Up
ENSG00000163827	LRRC2	mRNA	0.996497	-1.08976	3.38113e-10	Down
ENSG00000206549	PRSS50	mRNA	0.956217	0.57062	2.66188e-19	Up
ENSG00000160808	MYL3	mRNA	0.935201	-0.703142	1.08548e-08	Down
ENSG00000160801	PTH1R	mRNA	0.998249	-1.65247	8.3216e-12	Down
ENSG00000160796	NBEAL2	mRNA	1	1.30164	8.23366e-15	Up
ENSG00000114646	CSPG5	mRNA	1	0.970199	1.46678e-64	Up
ENSG00000173473	SMARCC1	mRNA	1	0.702303	8.66871e-15	Up
ENSG00000047849	MAP4	mRNA	1	-0.531366	2.25444e-10	Down
ENSG00000164045	CDC25A	mRNA	1	1.48093	1.35316e-22	Up
ENSG00000164047	CAMP	mRNA	0.82662	0.604469	8.78083e-32	Up
ENSG00000164050	PLXNB1	mRNA	1	0.667064	0.000277533	Up
ENSG00000164051	CCDC51	mRNA	1	0.679871	8.12211e-12	Up
ENSG00000114268	PFKFB4	mRNA	1	1.33672	1.89959e-31	Up
ENSG00000010256	UQCRC1	mRNA	1	0.954141	2.97267e-16	Up
ENSG00000225697	SLC26A6	mRNA	1	1.11537	2.97422e-14	Up
ENSG00000172053	QARS	mRNA	1	0.569344	2.27843e-08	Up
ENSG00000172037	LAMB2	mRNA	1	-0.746916	1.62762e-08	Down
ENSG00000185909	KLHDC8B	mRNA	1	-1.07204	6.137e-10	Down
ENSG00000145020	AMT	mRNA	1	-0.515818	0.00100868	Down
ENSG00000164062	APEH	mRNA	1	0.907671	1.46479e-14	Up
ENSG00000173540	GMPPB	mRNA	1	0.740812	1.99746e-10	Up
ENSG00000185614	FAM212A	mRNA	1	-0.826651	1.8575e-07	Down
ENSG00000183763	TRAIP	mRNA	1	1.25514	1.63474e-25	Up
ENSG00000164078	MST1R	mRNA	1	1.32732	2.11087e-19	Up
ENSG00000001617	SEMA3F	mRNA	1	0.756938	2.42608e-05	Up
ENSG00000012171	SEMA3B	mRNA	1	-0.97612	2.27331e-09	Down
ENSG00000186792	HYAL3	mRNA	1	0.685929	1.08135e-14	Up
ENSG00000114378	HYAL1	mRNA	1	-0.921004	2.74866e-07	Down
ENSG00000114395	CYB561D2	mRNA	1	1.10977	6.04701e-14	Up
ENSG00000088543	C3orf18	mRNA	1	-1.08334	2.39016e-17	Down
ENSG00000114738	MAPKAPK3	mRNA	1	0.738786	9.70343e-12	Up
ENSG00000145050	MANF	mRNA	1	1.14404	8.58276e-15	Up
ENSG00000114767	RRP9	mRNA	1	0.716024	7.31509e-11	Up
ENSG00000090097	PCBP4	mRNA	1	0.63894	3.33334e-05	Up
ENSG00000114779	ABHD14B	mRNA	1	-0.535514	7.40715e-08	Down
ENSG00000164087	POC1A	mRNA	1	2.32396	2.16815e-25	Up
ENSG00000023330	ALAS1	mRNA	1	0.930754	1.92399e-23	Up
ENSG00000247596	TWF2	mRNA	1	0.502649	2.44611e-08	Up
ENSG00000164088	PPM1M	mRNA	1	-0.748181	2.39505e-14	Down
ENSG00000168237	GLYCTK	mRNA	1	0.906212	1.30188e-12	Up
ENSG00000010319	SEMA3G	mRNA	1	-0.748903	0.000115767	Down
ENSG00000114854	TNNC1	mRNA	0.998249	1.78704	1.66964e-16	Up
ENSG00000168268	NT5DC2	mRNA	1	1.00874	1.75269e-09	Up
ENSG00000168273	SMIM4	mRNA	1	0.59371	8.16048e-09	Up
ENSG00000163935	SFMBT1	mRNA	1	0.503383	3.15331e-09	Up
ENSG00000163932	PRKCD	mRNA	1	1.14215	2.41719e-08	Up
ENSG00000163931	TKT	mRNA	1	1.27653	1.22917e-18	Up
ENSG00000272886	DCP1A	mRNA	1	-0.578667	5.25457e-11	Down
ENSG00000114251	WNT5A	mRNA	1	-0.515479	0.0166808	Down
ENSG00000163947	ARHGEF3	mRNA	1	-0.709033	1.37111e-06	Down
ENSG00000144730	IL17RD	mRNA	1	-0.999538	2.44958e-07	Down
ENSG00000157500	APPL1	mRNA	1	-0.514137	6.36964e-11	Down
ENSG00000174839	DENND6A	mRNA	1	-0.711672	1.49504e-13	Down
ENSG00000163681	SLMAP	mRNA	1	-1.37145	4.92656e-10	Down
ENSG00000163687	DNASE1L3	mRNA	0.961471	-0.543361	1.56645e-08	Down
ENSG00000163686	ABHD6	mRNA	1	-0.530028	1.30873e-14	Down
ENSG00000168297	PXK	mRNA	1	-0.857059	2.79352e-14	Down
ENSG00000168306	ACOX2	mRNA	1	-1.51407	7.00764e-22	Down
ENSG00000168309	FAM107A	mRNA	1	-1.77734	2.15632e-07	Down
ENSG00000198643	FAM3D	mRNA	0.984238	0.90781	1.71116e-35	Up
ENSG00000114405	C3orf14	mRNA	0.994746	-0.503768	2.35584e-14	Down
ENSG00000163637	PRICKLE2	mRNA	1	-1.67224	1.22442e-15	Down
ENSG00000163378	EOGT	mRNA	1	-0.691915	3.99613e-05	Down
ENSG00000187098	MITF	mRNA	1	-1.77008	6.37617e-10	Down
ENSG00000114861	FOXP1	mRNA	1	-0.979835	5.12235e-14	Down
ENSG00000163412	EIF4E3	mRNA	1	-0.938403	8.77468e-20	Down
ENSG00000170837	GPR27	mRNA	0.998249	-0.733356	6.53441e-08	Down
ENSG00000163602	RYBP	mRNA	1	-0.581506	7.68574e-09	Down
ENSG00000121440	PDZRN3	mRNA	1	-1.61983	2.42414e-09	Down
ENSG00000185008	ROBO2	mRNA	1	0.593134	4.17268e-09	Up
ENSG00000206538	VGLL3	mRNA	0.998249	-1.50654	4.6246e-10	Down
ENSG00000083937	CHMP2B	mRNA	1	-0.534212	2.36156e-08	Down
ENSG00000163320	CGGBP1	mRNA	1	-0.618233	4.12347e-15	Down
ENSG00000044524	EPHA3	mRNA	0.987741	-0.673669	5.80597e-05	Down
ENSG00000184500	PROS1	mRNA	1	-2.09131	2.75775e-18	Down
ENSG00000169379	ARL13B	mRNA	1	-0.696599	2.43216e-12	Down
ENSG00000178750	STX19	mRNA	0.987741	1.01558	4.52675e-09	Up
ENSG00000178700	DHFRL1	mRNA	1	-0.886058	1.2667e-15	Down
ENSG00000080200	CRYBG3	mRNA	0.992995	-0.858707	1.17921e-11	Down
ENSG00000080822	CLDND1	mRNA	1	-0.821683	2.24317e-11	Down
ENSG00000168386	FILIP1L	mRNA	1	-2.55554	6.46472e-11	Down
ENSG00000206535	LNP1	mRNA	0.998249	-0.800529	3.54643e-14	Down
ENSG00000181458	TMEM45A	mRNA	1	-0.634206	7.10297e-05	Down
ENSG00000114354	TFG	mRNA	1	0.527854	2.16225e-15	Up
ENSG00000154175	ABI3BP	mRNA	1	-2.4329	5.29503e-21	Down
ENSG00000081148	IMPG2	mRNA	0.989492	-0.553281	0.0149749	Down
ENSG00000138468	SENP7	mRNA	1	-0.855073	7.81052e-16	Down
ENSG00000081154	PCNP	mRNA	1	-0.895615	1.22308e-16	Down
ENSG00000144815	NXPE3	mRNA	1	-1.04896	3.61392e-15	Down
ENSG00000114439	BBX	mRNA	1	-0.529607	6.49789e-08	Down
ENSG00000163507	KIAA1524	mRNA	0.998249	0.890647	4.4501e-25	Up
ENSG00000144824	PHLDB2	mRNA	1	-1.23184	1.58308e-08	Down
ENSG00000091972	CD200	mRNA	1	-1.46986	1.70789e-16	Down
ENSG00000091986	CCDC80	mRNA	1	-2.74305	5.09999e-12	Down
ENSG00000144857	BOC	mRNA	1	-1.64731	1.55873e-12	Down
ENSG00000184307	ZDHHC23	mRNA	1	0.621687	1.95645e-11	Up
ENSG00000185565	LSAMP	mRNA	0.991243	-0.727383	6.50548e-06	Down
ENSG00000114638	UPK1B	mRNA	0.985989	1.97712	3.56326e-11	Up
ENSG00000031081	ARHGAP31	mRNA	1	-1.2739	2.02488e-10	Down
ENSG00000144843	ADPRH	mRNA	1	-0.643008	1.80163e-07	Down
ENSG00000144837	PLA1A	mRNA	1	-0.531534	0.00940264	Down
ENSG00000121577	POPDC2	mRNA	1	-1.14554	3.24934e-09	Down
ENSG00000183833	MAATS1	mRNA	0.996497	-0.721405	2.65669e-05	Down
ENSG00000163430	FSTL1	mRNA	1	-1.01687	2.93897e-07	Down
ENSG00000065518	NDUFB4	mRNA	1	0.662943	8.74591e-15	Up
ENSG00000113924	HGD	mRNA	0.998249	2.28479	2.9036e-15	Up
ENSG00000051341	POLQ	mRNA	1	0.895771	4.29916e-28	Up
ENSG00000180353	HCLS1	mRNA	1	0.602804	4.26101e-08	Up
ENSG00000145088	EAF2	mRNA	1	0.63061	3.92959e-20	Up
ENSG00000145103	ILDR1	mRNA	0.996497	1.06573	2.07234e-05	Up
ENSG00000121552	CSTA	mRNA	1	0.515598	2.8925e-06	Up
ENSG00000160124	CCDC58	mRNA	1	0.751099	5.33742e-09	Up
ENSG00000114023	FAM162A	mRNA	1	0.65191	4.39789e-15	Up
ENSG00000173193	PARP14	mRNA	1	0.658619	2.499e-10	Up
ENSG00000065485	PDIA5	mRNA	1	0.622813	2.88392e-08	Up
ENSG00000173175	ADCY5	mRNA	1	-1.23106	8.12147e-13	Down
ENSG00000065534	MYLK	mRNA	1	-3.7	4.07997e-18	Down
ENSG00000173702	MUC13	mRNA	0.989492	0.72972	0.000398657	Up
ENSG00000173706	HEG1	mRNA	1	-1.32985	2.49511e-10	Down
ENSG00000221955	SLC12A8	mRNA	1	1.10012	5.72554e-12	Up
ENSG00000189366	ALG1L	mRNA	0.984238	0.752545	1.03798e-09	Up
ENSG00000163884	KLF15	mRNA	1	-1.12585	2.84016e-07	Down
ENSG00000114554	PLXNA1	mRNA	1	0.610101	3.73979e-13	Up
ENSG00000073111	MCM2	mRNA	1	1.74199	2.70655e-20	Up
ENSG00000114631	PODXL2	mRNA	1	2.16149	6.14739e-14	Up
ENSG00000114626	ABTB1	mRNA	1	-0.826703	2.50851e-14	Down
ENSG00000074416	MGLL	mRNA	1	-0.735658	2.0532e-05	Down
ENSG00000058262	SEC61A1	mRNA	1	0.820702	1.61359e-15	Up
ENSG00000175792	RUVBL1	mRNA	1	0.790106	3.634e-08	Up
ENSG00000179348	GATA2	mRNA	1	-0.990633	9.16925e-05	Down
ENSG00000163902	RPN1	mRNA	1	0.761256	4.64244e-14	Up
ENSG00000114654	EFCC1	mRNA	1	-0.986242	2.52165e-12	Down
ENSG00000169714	CNBP	mRNA	1	-0.56345	2.79142e-13	Down
ENSG00000181789	COPG1	mRNA	1	0.884186	3.94642e-14	Up
ENSG00000004399	PLXND1	mRNA	1	-0.854099	2.49669e-07	Down
ENSG00000170893	TRH	mRNA	0.816112	-2.25654	3.86571e-05	Down
ENSG00000114686	MRPL3	mRNA	1	0.563724	3.14453e-10	Up
ENSG00000129048	ACKR4	mRNA	0.8669	-0.574022	0.000237859	Down
ENSG00000113971	NPHP3	mRNA	1	-0.560363	8.16192e-10	Down
ENSG00000144867	SRPRB	mRNA	1	0.821718	1.34051e-12	Up
ENSG00000154917	RAB6B	mRNA	1	-0.577428	0.00141535	Down
ENSG00000174640	SLCO2A1	mRNA	1	-1.30476	2.70714e-05	Down
ENSG00000163785	RYK	mRNA	1	-0.588146	1.42399e-09	Down
ENSG00000114019	AMOTL2	mRNA	1	-1.23902	1.27493e-15	Down
ENSG00000073711	PPP2R3A	mRNA	1	-0.548256	1.70698e-09	Down
ENSG00000114054	PCCB	mRNA	1	1.16397	3.23704e-22	Up
ENSG00000118007	STAG1	mRNA	1	-0.619063	1.52016e-09	Down
ENSG00000168917	SLC35G2	mRNA	1	-0.652955	2.9242e-10	Down
ENSG00000158163	DZIP1L	mRNA	1	-0.787582	2.98256e-09	Down
ENSG00000158186	MRAS	mRNA	1	-1.0025	1.50755e-08	Down
ENSG00000183770	FOXL2	mRNA	0.991243	-2.45357	3.71206e-10	Down
ENSG00000206262	FOXL2NB	mRNA	0.989492	-1.81555	3.28636e-10	Down
ENSG00000184432	COPB2	mRNA	1	0.526727	2.00049e-14	Up
ENSG00000163864	NMNAT3	mRNA	0.996497	-1.03086	9.72965e-11	Down
ENSG00000158258	CLSTN2	mRNA	0.998249	-1.02724	0.000156211	Down
ENSG00000177311	ZBTB38	mRNA	1	-1.56169	1.90402e-16	Down
ENSG00000155903	RASA2	mRNA	1	-0.613033	2.25193e-11	Down
ENSG00000069849	ATP1B3	mRNA	1	0.605928	2.50291e-06	Up
ENSG00000120756	PLS1	mRNA	1	1.51791	1.20852e-12	Up
ENSG00000144935	TRPC1	mRNA	0.996497	-1.78082	1.43968e-19	Down
ENSG00000163710	PCOLCE2	mRNA	0.968476	-0.795598	4.46746e-05	Down
ENSG00000181804	SLC9A9	mRNA	1	-1.21158	1.71221e-11	Down
ENSG00000181744	C3orf58	mRNA	1	-0.894562	1.06986e-18	Down
ENSG00000114698	PLSCR4	mRNA	0.998249	-2.64136	5.46145e-19	Down
ENSG00000152977	ZIC1	mRNA	0.8669	1.17795	9.08199e-69	Up
ENSG00000144891	AGTR1	mRNA	0.765324	-0.648424	1.74922e-05	Down
ENSG00000163751	CPA3	mRNA	0.947461	-1.59162	1.43392e-06	Down
ENSG00000163754	GYG1	mRNA	1	-0.57876	1.32217e-05	Down
ENSG00000047457	CP	mRNA	1	1.66246	2.98436e-06	Up
ENSG00000163762	TM4SF18	mRNA	1	-1.39016	3.64728e-09	Down
ENSG00000169908	TM4SF1	mRNA	1	-1.04272	1.80326e-08	Down
ENSG00000018408	WWTR1	mRNA	1	-1.06705	7.8881e-10	Down
ENSG00000082996	RNF13	mRNA	1	-0.557349	3.46088e-11	Down
ENSG00000144895	EIF2A	mRNA	1	-0.612077	1.20587e-10	Down
ENSG00000174944	P2RY14	mRNA	0.992995	-1.01626	0.000286779	Down
ENSG00000152580	IGSF10	mRNA	0.978984	-0.508859	0.000138716	Down
ENSG00000152601	MBNL1	mRNA	1	-1.12952	1.19364e-12	Down
ENSG00000169860	P2RY1	mRNA	1	-1.03216	8.54335e-11	Down
ENSG00000114790	ARHGEF26	mRNA	1	-1.04825	8.60204e-17	Down
ENSG00000196549	MME	mRNA	0.998249	-0.627821	0.0112619	Down
ENSG00000114805	PLCH1	mRNA	0.998249	0.797188	0.000172502	Up
ENSG00000169282	KCNAB1	mRNA	1	-0.865589	5.71473e-12	Down
ENSG00000163659	TIPARP	mRNA	1	-1.51203	3.6869e-19	Down
ENSG00000079257	LXN	mRNA	1	-0.656114	1.08775e-05	Down
ENSG00000118849	RARRES1	mRNA	1	-0.589164	0.0355098	Down
ENSG00000113810	SMC4	mRNA	1	0.996822	1.29881e-18	Up
ENSG00000163590	PPM1L	mRNA	1	-0.534823	1.13414e-07	Down
ENSG00000121871	SLITRK3	mRNA	0.418564	-1.36478	1.01444e-06	Down
ENSG00000114200	BCHE	mRNA	0.861646	-2.99339	1.04203e-12	Down
ENSG00000163536	SERPINI1	mRNA	1	-0.580076	1.21899e-06	Down
ENSG00000085276	MECOM	mRNA	1	1.25007	5.14392e-08	Up
ENSG00000114248	LRRC31	mRNA	0.936953	0.606389	3.49827e-41	Up
ENSG00000008952	SEC62	mRNA	1	-0.657774	1.63126e-14	Down
ENSG00000173890	GPR160	mRNA	1	1.22325	2.6321e-09	Up
ENSG00000013297	CLDN11	mRNA	1	-0.890856	0.00127743	Down
ENSG00000163584	RPL22L1	mRNA	1	0.991771	6.38225e-12	Up
ENSG00000163577	EIF5A2	mRNA	1	-0.552342	3.81396e-08	Down
ENSG00000144959	NCEH1	mRNA	1	0.694598	9.07861e-08	Up
ENSG00000114346	ECT2	mRNA	1	1.91653	5.3562e-28	Up
ENSG00000197584	KCNMB2	mRNA	0.961471	-0.807385	1.17323e-05	Down
ENSG00000172667	ZMAT3	mRNA	1	-0.570899	8.09392e-07	Down
ENSG00000114450	GNB4	mRNA	1	-0.562096	5.10526e-06	Down
ENSG00000136518	ACTL6A	mRNA	1	0.503462	5.1379e-10	Up
ENSG00000136522	MRPL47	mRNA	1	0.914151	1.39522e-14	Up
ENSG00000163728	TTC14	mRNA	1	-0.734073	1.88518e-11	Down
ENSG00000058063	ATP11B	mRNA	1	-0.861362	3.46695e-16	Down
ENSG00000078081	LAMP3	mRNA	1	1.015	2.67617e-15	Up
ENSG00000145191	EIF2B5	mRNA	1	0.545249	2.52278e-14	Up
ENSG00000161204	ABCF3	mRNA	1	0.528219	4.91158e-12	Up
ENSG00000214160	ALG3	mRNA	1	1.25043	3.36173e-18	Up
ENSG00000145194	ECE2	mRNA	1	1.53676	2.34965e-42	Up
ENSG00000175166	PSMD2	mRNA	1	0.714679	5.65982e-20	Up
ENSG00000114867	EIF4G1	mRNA	1	0.697678	1.06961e-18	Up
ENSG00000114859	CLCN2	mRNA	1	0.717597	1.04373e-13	Up
ENSG00000163882	POLR2H	mRNA	1	1.06772	5.73512e-15	Up
ENSG00000090539	CHRD	mRNA	1	-1.36081	9.73423e-08	Down
ENSG00000182580	EPHB3	mRNA	1	0.671817	0.000966276	Up
ENSG00000187068	C3orf70	mRNA	1	-1.90541	1.20732e-11	Down
ENSG00000090520	DNAJB11	mRNA	1	0.947528	8.10732e-13	Up
ENSG00000156976	EIF4A2	mRNA	1	-0.814894	4.73912e-16	Down
ENSG00000163918	RFC4	mRNA	1	0.901602	1.96709e-22	Up
ENSG00000163923	RPL39L	mRNA	1	0.871656	1.02539e-11	Up
ENSG00000127241	MASP1	mRNA	1	-2.59883	4.47373e-12	Down
ENSG00000157005	SST	mRNA	0.847636	1.31853	1.76331e-05	Up
ENSG00000113916	BCL6	mRNA	1	-0.756471	5.10627e-07	Down
ENSG00000145012	LPP	mRNA	1	-1.79098	1.58646e-11	Down
ENSG00000090530	P3H2	mRNA	1	-1.2693	2.49239e-11	Down
ENSG00000163347	CLDN1	mRNA	1	-1.39967	0.000336058	Down
ENSG00000152492	CCDC50	mRNA	1	-1.05678	1.3282e-16	Down
ENSG00000180611	MB21D2	mRNA	1	-0.849466	8.10569e-12	Down
ENSG00000127252	HRASLS	mRNA	0.949212	0.752397	8.82464e-13	Up
ENSG00000185112	FAM43A	mRNA	1	-1.06066	3.78987e-08	Down
ENSG00000173950	XXYLT1	mRNA	1	0.754211	5.65863e-13	Up
ENSG00000189058	APOD	mRNA	1	-3.36206	1.24573e-14	Down
ENSG00000176945	MUC20	mRNA	1	0.821278	0.000255781	Up
ENSG00000072274	TFRC	mRNA	1	1.26097	4.62744e-11	Up
ENSG00000270170	NCBP2-AS2	mRNA	1	0.526707	2.97326e-10	Up
ENSG00000161267	BDH1	mRNA	1	0.912417	5.24956e-08	Up
ENSG00000169020	ATP5I	mRNA	1	0.601614	9.03402e-06	Up
ENSG00000127418	FGFRL1	mRNA	1	0.94833	0.000107837	Up
ENSG00000159674	SPON2	mRNA	1	-1.05051	1.30195e-05	Down
ENSG00000013810	TACC3	mRNA	1	2.4876	7.5438e-22	Up
ENSG00000068078	FGFR3	mRNA	1	0.587732	0.000120172	Up
ENSG00000168924	LETM1	mRNA	1	0.7617	7.54935e-14	Up
ENSG00000109685	WHSC1	mRNA	1	0.997529	1.20048e-18	Up
ENSG00000243449	C4orf48	mRNA	1	2.4255	5.06601e-13	Up
ENSG00000185818	NAT8L	mRNA	0.998249	1.01657	2.54207e-07	Up
ENSG00000168884	TNIP2	mRNA	1	0.508763	6.3564e-10	Up
ENSG00000087266	SH3BP2	mRNA	1	0.511247	1.45959e-06	Up
ENSG00000087274	ADD1	mRNA	1	-0.798434	3.84186e-13	Down
ENSG00000109736	MFSD10	mRNA	1	0.775482	3.70208e-12	Up
ENSG00000184160	ADRA2C	mRNA	1	-1.42569	1.40015e-05	Down
ENSG00000168824	D4S234E	mRNA	1	-0.654848	0.00441318	Down
ENSG00000168818	STX18	mRNA	1	0.819033	0.000633822	Up
ENSG00000163132	MSX1	mRNA	1	1.97437	8.58375e-06	Up
ENSG00000170891	CYTL1	mRNA	0.985989	-1.20258	1.33503e-06	Down
ENSG00000173040	EVC2	mRNA	1	-0.982505	1.12221e-17	Down
ENSG00000072840	EVC	mRNA	1	-1.27038	1.71485e-13	Down
ENSG00000072832	CRMP1	mRNA	1	-1.41744	4.96415e-13	Down
ENSG00000109501	WFS1	mRNA	1	-1.00007	3.40001e-13	Down
ENSG00000074211	PPP2R2C	mRNA	0.996497	-1.19519	4.56624e-06	Down
ENSG00000163993	S100P	mRNA	0.992995	1.60903	5.329e-15	Up
ENSG00000170871	KIAA0232	mRNA	1	-0.539217	5.2217e-11	Down
ENSG00000196526	AFAP1	mRNA	1	-0.716619	1.75836e-05	Down
ENSG00000170801	HTRA3	mRNA	1	-1.55791	1.74031e-09	Down
ENSG00000087008	ACOX3	mRNA	1	0.544777	5.76222e-14	Up
ENSG00000109625	CPZ	mRNA	0.964974	-0.669731	6.39059e-06	Down
ENSG00000157869	RAB28	mRNA	1	-0.554425	4.23169e-12	Down
ENSG00000038219	BOD1L1	mRNA	1	-0.619715	1.97445e-12	Down
ENSG00000137449	CPEB2	mRNA	1	-0.794185	2.41616e-13	Down
ENSG00000163145	C1QTNF7	mRNA	0.996497	-1.86	1.4112e-13	Down
ENSG00000048342	CC2D2A	mRNA	1	-0.795091	1.59624e-08	Down
ENSG00000118564	FBXL5	mRNA	1	-0.783861	4.9803e-23	Down
ENSG00000109743	BST1	mRNA	1	-1.08278	4.70348e-13	Down
ENSG00000137440	FGFBP1	mRNA	0.975482	1.08415	5.09767e-07	Up
ENSG00000007062	PROM1	mRNA	1	1.49545	2.89142e-07	Up
ENSG00000169762	TAPT1	mRNA	1	-0.54498	2.66445e-17	Down
ENSG00000169744	LDB2	mRNA	1	-2.34605	4.7919e-13	Down
ENSG00000109805	NCAPG	mRNA	1	1.78328	3.11793e-23	Up
ENSG00000145147	SLIT2	mRNA	1	-0.852119	1.63476e-05	Down
ENSG00000185774	KCNIP4	mRNA	0.998249	-0.96582	2.90082e-06	Down
ENSG00000109610	SOD3	mRNA	1	-1.71323	1.08016e-13	Down
ENSG00000181982	CCDC149	mRNA	1	-0.528619	8.65426e-14	Down
ENSG00000153012	LGI2	mRNA	0.998249	-1.55969	6.06543e-09	Down
ENSG00000157765	SLC34A2	mRNA	1	1.53923	0.000815656	Up
ENSG00000091490	SEL1L3	mRNA	1	1.89109	9.70553e-16	Up
ENSG00000065882	TBC1D1	mRNA	1	-1.15502	3.42733e-11	Down
ENSG00000109787	KLF3	mRNA	1	-0.647327	6.00268e-09	Down
ENSG00000174125	TLR1	mRNA	1	-0.52851	9.08931e-08	Down
ENSG00000197712	FAM114A1	mRNA	1	-0.765698	1.17583e-10	Down
ENSG00000109790	KLHL5	mRNA	1	-0.560574	3.70729e-06	Down
ENSG00000157796	WDR19	mRNA	1	-0.606662	1.6689e-08	Down
ENSG00000163682	RPL9	mRNA	1	-0.682538	1.43457e-09	Down
ENSG00000109814	UGDH	mRNA	1	0.606525	1.77501e-10	Up
ENSG00000163694	RBM47	mRNA	1	1.65936	1.50126e-08	Up
ENSG00000154277	UCHL1	mRNA	1	0.528115	0.00359366	Up
ENSG00000183783	KCTD8	mRNA	0.754816	-0.637297	1.516e-07	Down
ENSG00000163281	GNPDA2	mRNA	1	-0.679871	2.86304e-17	Down
ENSG00000145246	ATP10D	mRNA	1	-0.79764	4.28888e-12	Down
ENSG00000135605	TEC	mRNA	1	0.580341	7.45028e-09	Up
ENSG00000109171	SLAIN2	mRNA	1	-0.573655	2.62207e-13	Down
ENSG00000145248	SLC10A4	mRNA	0.978984	0.628933	1.26733e-30	Up
ENSG00000145247	OCIAD2	mRNA	1	1.84322	8.32765e-16	Up
ENSG00000163069	SGCB	mRNA	1	-0.779664	3.29649e-11	Down
ENSG00000226887	ERVMER34-1	mRNA	1	0.925917	8.26694e-13	Up
ENSG00000134853	PDGFRA	mRNA	1	-2.15053	4.40728e-11	Down
ENSG00000157404	KIT	mRNA	0.996497	-0.837006	0.000154706	Down
ENSG00000128052	KDR	mRNA	1	-1.77085	6.81324e-09	Down
ENSG00000128039	SRD5A3	mRNA	1	1.18383	1.84194e-12	Up
ENSG00000134851	TMEM165	mRNA	1	0.754178	2.81401e-07	Up
ENSG00000109255	NMU	mRNA	0.992995	2.11926	2.61462e-23	Up
ENSG00000128050	PAICS	mRNA	1	0.729914	1.14026e-08	Up
ENSG00000171476	HOPX	mRNA	1	-0.716995	1.00065e-05	Down
ENSG00000163453	IGFBP7	mRNA	1	-1.48215	2.18151e-14	Down
ENSG00000145241	CENPC	mRNA	1	-0.663192	8.58058e-14	Down
ENSG00000109205	ODAM	mRNA	0.837128	0.604572	4.09162e-15	Up
ENSG00000018189	RUFY3	mRNA	1	-0.545785	1.69447e-09	Down
ENSG00000169435	RASSF6	mRNA	0.994746	0.972141	1.18705e-11	Up
ENSG00000169429	CXCL8	mRNA	0.998249	0.988126	0.00046513	Up
ENSG00000109272	PF4V1	mRNA	0.723292	0.505274	7.95079e-33	Up
ENSG00000163739	CXCL1	mRNA	0.998249	1.31409	2.11935e-06	Up
ENSG00000163735	CXCL5	mRNA	0.978984	1.26487	3.05999e-14	Up
ENSG00000163734	CXCL3	mRNA	0.996497	0.719481	6.54608e-05	Up
ENSG00000109321	AREG	mRNA	0.992995	0.510771	0.0137249	Up
ENSG00000169116	PARM1	mRNA	1	-1.68513	4.74023e-10	Down
ENSG00000138755	CXCL9	mRNA	1	1.09891	2.18262e-07	Up
ENSG00000169245	CXCL10	mRNA	1	1.47105	1.19896e-07	Up
ENSG00000169248	CXCL11	mRNA	0.992995	0.74535	5.86185e-05	Up
ENSG00000138760	SCARB2	mRNA	1	-0.559695	1.85988e-12	Down
ENSG00000138771	SHROOM3	mRNA	1	0.578484	0.00148134	Up
ENSG00000186212	SOWAHB	mRNA	0.992995	0.551742	5.28098e-07	Up
ENSG00000118816	CCNI	mRNA	1	-0.916082	3.08349e-11	Down
ENSG00000156234	CXCL13	mRNA	0.97373	0.835944	0.00249021	Up
ENSG00000138767	CNOT6L	mRNA	1	-0.536074	3.65385e-11	Down
ENSG00000138759	FRAS1	mRNA	1	0.767922	1.58056e-09	Up
ENSG00000138772	ANXA3	mRNA	1	0.503474	0.00109044	Up
ENSG00000163297	ANTXR2	mRNA	1	-2.50064	8.75792e-14	Down
ENSG00000152784	PRDM8	mRNA	0.996497	-1.45358	5.1491e-14	Down
ENSG00000145293	ENOPH1	mRNA	1	0.512581	1.15011e-12	Up
ENSG00000249242	TMEM150C	mRNA	1	-0.681829	2.4866e-05	Down
ENSG00000173083	HPSE	mRNA	1	-0.678323	7.28503e-08	Down
ENSG00000163312	HELQ	mRNA	1	-0.593413	1.23267e-13	Down
ENSG00000163322	FAM175A	mRNA	1	-0.955094	1.67086e-15	Down
ENSG00000138678	AGPAT9	mRNA	1	-1.02935	1.0169e-10	Down
ENSG00000163624	CDS1	mRNA	1	0.852595	0.00231496	Up
ENSG00000138639	ARHGAP24	mRNA	1	-0.599178	4.13026e-06	Down
ENSG00000109339	MAPK10	mRNA	1	-1.36237	4.75265e-14	Down
ENSG00000163629	PTPN13	mRNA	1	-1.18384	1.27611e-13	Down
ENSG00000172493	AFF1	mRNA	1	-0.785561	1.69982e-12	Down
ENSG00000170509	HSD17B13	mRNA	0.880911	-0.721839	2.08817e-05	Down
ENSG00000198189	HSD17B11	mRNA	1	-1.48451	1.40993e-15	Down
ENSG00000152583	SPARCL1	mRNA	1	-4.33796	2.9472e-25	Down
ENSG00000118785	SPP1	mRNA	1	2.96455	1.15811e-10	Up
ENSG00000118762	PKD2	mRNA	1	-1.94149	3.90634e-16	Down
ENSG00000118777	ABCG2	mRNA	1	-2.47364	1.02768e-12	Down
ENSG00000163644	PPM1K	mRNA	1	-1.88256	2.37994e-15	Down
ENSG00000138646	HERC5	mRNA	1	-0.972908	3.64879e-08	Down
ENSG00000138641	HERC3	mRNA	1	-0.600979	3.15249e-09	Down
ENSG00000177432	NAP1L5	mRNA	1	-1.31516	2.51015e-28	Down
ENSG00000138640	FAM13A	mRNA	1	-0.60298	9.91798e-11	Down
ENSG00000180346	TIGD2	mRNA	1	0.559842	3.10483e-11	Up
ENSG00000145335	SNCA	mRNA	0.998249	-1.80071	8.57176e-11	Down
ENSG00000138722	MMRN1	mRNA	0.998249	-1.99724	1.61362e-09	Down
ENSG00000163106	HPGDS	mRNA	0.982487	-0.696294	9.70809e-09	Down
ENSG00000163110	PDLIM5	mRNA	1	-1.02803	4.58182e-07	Down
ENSG00000138696	BMPR1B	mRNA	0.998249	0.5308	0.0084162	Up
ENSG00000168785	TSPAN5	mRNA	1	-1.13604	9.74991e-07	Down
ENSG00000196616	ADH1B	mRNA	0.835377	-3.18964	1.36992e-11	Down
ENSG00000164031	DNAJB14	mRNA	1	-0.603181	1.32242e-14	Down
ENSG00000164032	H2AFZ	mRNA	1	1.18348	8.03868e-18	Up
ENSG00000164035	EMCN	mRNA	1	-2.36438	1.11957e-12	Down
ENSG00000138814	PPP3CA	mRNA	1	-0.511893	3.3617e-13	Down
ENSG00000109320	NFKB1	mRNA	1	-0.638536	3.55577e-11	Down
ENSG00000164038	SLC9B2	mRNA	1	-1.00423	1.31736e-19	Down
ENSG00000138778	CENPE	mRNA	1	1.02498	2.21014e-20	Up
ENSG00000168743	NPNT	mRNA	1	-1.11878	2.88878e-09	Down
ENSG00000164023	SGMS2	mRNA	1	-0.774928	0.000127873	Down
ENSG00000155016	CYP2U1	mRNA	1	-1.26489	8.97675e-16	Down
ENSG00000138794	CASP6	mRNA	1	1.2799	1.47239e-23	Up
ENSG00000109534	GAR1	mRNA	1	0.538709	8.6291e-12	Up
ENSG00000170522	ELOVL6	mRNA	1	0.657774	2.64306e-09	Up
ENSG00000138792	ENPEP	mRNA	1	-1.56388	1.00656e-07	Down
ENSG00000164093	PITX2	mRNA	0.889667	0.502856	4.1205e-45	Up
ENSG00000174749	C4orf32	mRNA	1	-0.841546	3.96847e-08	Down
ENSG00000145362	ANK2	mRNA	1	-1.2792	6.30224e-13	Down
ENSG00000145349	CAMK2D	mRNA	1	-0.761818	4.23487e-22	Down
ENSG00000174607	UGT8	mRNA	1	0.851081	6.05415e-06	Up
ENSG00000145388	METTL14	mRNA	1	-0.579159	8.51548e-16	Down
ENSG00000172403	SYNPO2	mRNA	1	-3.59016	3.23454e-16	Down
ENSG00000145390	USP53	mRNA	1	-0.879906	3.12492e-08	Down
ENSG00000164096	C4orf3	mRNA	1	-0.699798	1.25738e-08	Down
ENSG00000138735	PDE5A	mRNA	1	-1.50335	1.03036e-15	Down
ENSG00000164109	MAD2L1	mRNA	1	1.39852	8.24697e-20	Up
ENSG00000138738	PRDM5	mRNA	0.992995	-0.837707	1.28044e-18	Down
ENSG00000173376	NDNF	mRNA	0.978984	-1.48626	1.35759e-07	Down
ENSG00000164111	ANXA5	mRNA	1	-0.75733	3.1761e-11	Down
ENSG00000145386	CCNA2	mRNA	1	2.1462	2.22729e-19	Up
ENSG00000138688	KIAA1109	mRNA	1	-0.777342	2.86261e-15	Down
ENSG00000181004	BBS12	mRNA	1	-0.564217	1.93059e-08	Down
ENSG00000138685	FGF2	mRNA	1	-2.26302	3.41566e-22	Down
ENSG00000164056	SPRY1	mRNA	1	-1.00563	4.28176e-06	Down
ENSG00000196159	FAT4	mRNA	1	-0.825242	8.68443e-10	Down
ENSG00000142731	PLK4	mRNA	1	1.23324	1.3238e-21	Up
ENSG00000254535	PABPC4L	mRNA	0.994746	-0.638983	5.77702e-08	Down
ENSG00000189184	PCDH18	mRNA	1	-1.70036	1.84597e-09	Down
ENSG00000151014	CCRN4L	mRNA	1	0.639624	3.94434e-08	Up
ENSG00000137463	MGARP	mRNA	0.963222	-1.21941	2.5619e-07	Down
ENSG00000172007	RAB33B	mRNA	1	-0.865501	6.73228e-13	Down
ENSG00000145391	SETD7	mRNA	1	-1.79593	1.61747e-15	Down
ENSG00000085871	MGST2	mRNA	1	0.522117	1.25551e-06	Up
ENSG00000196782	MAML3	mRNA	1	-0.904433	1.29299e-13	Down
ENSG00000153132	CLGN	mRNA	0.994746	0.670109	0.00445904	Up
ENSG00000170153	RNF150	mRNA	1	-1.3755	6.53192e-27	Down
ENSG00000109445	ZNF330	mRNA	1	-0.571035	1.21194e-17	Down
ENSG00000109452	INPP4B	mRNA	1	-0.522078	5.53296e-10	Down
ENSG00000109458	GAB1	mRNA	1	-1.1219	1.3217e-10	Down
ENSG00000170365	SMAD1	mRNA	1	-0.699456	4.09886e-07	Down
ENSG00000151617	EDNRA	mRNA	1	-2.5926	6.63198e-14	Down
ENSG00000071205	ARHGAP10	mRNA	1	-0.863925	8.40742e-10	Down
ENSG00000151623	NR3C2	mRNA	1	-1.21496	4.66358e-12	Down
ENSG00000170390	DCLK2	mRNA	1	-0.994928	1.18986e-24	Down
ENSG00000198589	LRBA	mRNA	1	0.560259	7.24367e-06	Up
ENSG00000145425	RPS3A	mRNA	1	-0.975875	1.61529e-10	Down
ENSG00000109686	SH3D19	mRNA	1	-1.32145	1.10392e-13	Down
ENSG00000137460	FHDC1	mRNA	1	0.51196	1.65391e-05	Up
ENSG00000121211	MND1	mRNA	1	1.75338	1.23413e-24	Up
ENSG00000164116	GUCY1A3	mRNA	1	-0.671512	0.000420449	Down
ENSG00000061918	GUCY1B3	mRNA	1	-1.02184	1.87055e-08	Down
ENSG00000256043	CTSO	mRNA	1	-1.54429	2.39082e-21	Down
ENSG00000145431	PDGFC	mRNA	1	-0.924205	1.6373e-10	Down
ENSG00000164125	FAM198B	mRNA	1	-1.98717	1.12841e-08	Down
ENSG00000164128	NPY1R	mRNA	0.963222	-1.23995	3.01925e-08	Down
ENSG00000109472	CPE	mRNA	1	-2.1451	2.38423e-12	Down
ENSG00000038295	TLL1	mRNA	0.982487	-0.563272	4.01698e-06	Down
ENSG00000129116	PALLD	mRNA	1	-1.9573	9.80542e-10	Down
ENSG00000137601	NEK1	mRNA	1	-0.777339	2.89494e-14	Down
ENSG00000109586	GALNT7	mRNA	1	0.662045	3.84577e-08	Up
ENSG00000164104	HMGB2	mRNA	1	0.514383	3.05462e-05	Up
ENSG00000164106	SCRG1	mRNA	0.922942	-0.51685	1.41425e-05	Down
ENSG00000164107	HAND2	mRNA	0.991243	-3.24744	5.354e-18	Down
ENSG00000164117	FBXO8	mRNA	1	-0.673608	7.58851e-18	Down
ENSG00000164120	HPGD	mRNA	0.994746	-0.595435	0.011692	Down
ENSG00000150625	GPM6A	mRNA	0.954466	-1.43734	2.84334e-10	Down
ENSG00000150630	VEGFC	mRNA	1	-1.16189	3.7861e-10	Down
ENSG00000109674	NEIL3	mRNA	0.992995	0.897346	2.72129e-25	Up
ENSG00000151718	WWC2	mRNA	1	-0.536665	9.11583e-11	Down
ENSG00000164305	CASP3	mRNA	1	0.779809	2.70465e-22	Up
ENSG00000151725	CENPU	mRNA	1	1.99316	9.56421e-21	Up
ENSG00000164323	CFAP97	mRNA	1	-0.665371	1.47233e-15	Down
ENSG00000109775	UFSP2	mRNA	1	-0.737834	2.13999e-12	Down
ENSG00000154553	PDLIM3	mRNA	1	-3.21474	1.02619e-14	Down
ENSG00000153404	PLEKHG4B	mRNA	1	0.780463	1.23042e-06	Up
ENSG00000249915	PDCD6	mRNA	1	0.652765	1.47189e-15	Up
ENSG00000112877	CEP72	mRNA	1	0.541722	1.68534e-11	Up
ENSG00000171368	TPPP	mRNA	0.998249	-1.07455	3.39764e-07	Down
ENSG00000206077	ZDHHC11B	mRNA	0.978984	-0.500284	0.000875762	Down
ENSG00000071539	TRIP13	mRNA	1	1.62608	1.76534e-14	Up
ENSG00000145506	NKD2	mRNA	1	1.24116	1.94823e-13	Up
ENSG00000113504	SLC12A7	mRNA	1	0.84721	3.42604e-12	Up
ENSG00000049656	CLPTM1L	mRNA	1	0.831244	2.70537e-19	Up
ENSG00000153395	LPCAT1	mRNA	1	0.908531	1.35641e-15	Up
ENSG00000145494	NDUFS6	mRNA	1	1.02426	9.10759e-18	Up
ENSG00000215218	UBE2QL1	mRNA	0.996497	-0.569201	0.000140831	Down
ENSG00000078295	ADCY2	mRNA	0.987741	-0.671349	1.42157e-11	Down
ENSG00000124275	MTRR	mRNA	1	-0.565653	5.20618e-18	Down
ENSG00000112902	SEMA5A	mRNA	1	-0.654772	0.00332795	Down
ENSG00000150753	CCT5	mRNA	1	0.904251	1.96601e-16	Up
ENSG00000164236	ANKRD33B	mRNA	1	-1.03197	5.86969e-09	Down
ENSG00000183580	FBXL7	mRNA	1	-2.35539	9.79947e-23	Down
ENSG00000145555	MYO10	mRNA	1	1.5117	1.19162e-19	Up
ENSG00000176788	BASP1	mRNA	1	0.730369	0.0158932	Up
ENSG00000133401	PDZD2	mRNA	1	-0.69383	5.5144e-08	Down
ENSG00000150712	MTMR12	mRNA	1	-0.539511	2.25069e-07	Down
ENSG00000113389	NPR3	mRNA	1	-0.744033	4.67049e-06	Down
ENSG00000113407	TARS	mRNA	1	0.657557	1.05019e-19	Up
ENSG00000039560	RAI14	mRNA	1	-0.738932	0.000778932	Down
ENSG00000113494	PRLR	mRNA	1	-1.13162	9.56511e-06	Down
ENSG00000145604	SKP2	mRNA	1	0.844615	2.22843e-17	Up
ENSG00000113594	LIFR	mRNA	1	-2.36527	1.16846e-16	Down
ENSG00000164327	RICTOR	mRNA	1	-0.773421	1.6194e-15	Down
ENSG00000153071	DAB2	mRNA	1	-1.4917	1.88309e-13	Down
ENSG00000113638	TTC33	mRNA	1	-0.879765	1.08702e-15	Down
ENSG00000171522	PTGER4	mRNA	1	-0.605957	0.000198171	Down
ENSG00000132356	PRKAA1	mRNA	1	-0.706275	9.86525e-16	Down
ENSG00000112936	C7	mRNA	0.947461	-4.15953	5.25322e-12	Down
ENSG00000039537	C6	mRNA	0.80035	-0.83364	0.010622	Down
ENSG00000182836	PLCXD3	mRNA	0.85289	-0.807503	2.82504e-05	Down
ENSG00000083720	OXCT1	mRNA	1	-0.51913	2.35223e-07	Down
ENSG00000112964	GHR	mRNA	0.994746	-1.10237	1.53953e-16	Down
ENSG00000198865	CCDC152	mRNA	0.996497	-0.720872	2.83678e-12	Down
ENSG00000250722	SEPP1	mRNA	1	-1.95802	8.7565e-14	Down
ENSG00000151882	CCL28	mRNA	1	0.717438	5.17124e-11	Up
ENSG00000172244	C5orf34	mRNA	1	0.566256	2.25513e-18	Up
ENSG00000070193	FGF10	mRNA	0.642732	-1.0049	1.09338e-08	Down
ENSG00000213949	ITGA1	mRNA	1	-0.692314	0.000113642	Down
ENSG00000134363	FST	mRNA	0.984238	-0.544377	0.00206265	Down
ENSG00000185305	ARL15	mRNA	1	-0.762459	1.83254e-05	Down
ENSG00000169271	HSPB3	mRNA	0.628722	-1.50668	4.09517e-08	Down
ENSG00000178996	SNX18	mRNA	1	-0.905653	3.07803e-09	Down
ENSG00000164283	ESM1	mRNA	0.998249	1.30417	5.16356e-09	Up
ENSG00000164287	CDC20B	mRNA	0.922942	1.07266	2.19231e-11	Up
ENSG00000164294	GPX8	mRNA	1	-0.765192	3.6453e-11	Down
ENSG00000234602	MCIDAS	mRNA	0.975482	0.781176	2.09091e-15	Up
ENSG00000152669	CCNO	mRNA	0.998249	2.00736	5.80193e-11	Up
ENSG00000067113	PPAP2A	mRNA	1	-1.37611	1.64931e-07	Down
ENSG00000134352	IL6ST	mRNA	1	-1.51311	1.6101e-16	Down
ENSG00000113448	PDE4D	mRNA	1	-0.689552	1.33154e-08	Down
ENSG00000035499	DEPDC1B	mRNA	0.998249	1.52704	9.8108e-28	Up
ENSG00000164197	RNF180	mRNA	1	-0.851264	3.53759e-15	Down
ENSG00000186479	RGS7BP	mRNA	0.936953	-0.603102	5.22702e-06	Down
ENSG00000123219	CENPK	mRNA	1	0.996312	4.01034e-16	Up
ENSG00000113595	TRIM23	mRNA	1	-0.936528	1.13114e-15	Down
ENSG00000197860	SGTB	mRNA	1	-0.660975	1.00522e-07	Down
ENSG00000123213	NLN	mRNA	1	0.580316	8.1954e-10	Up
ENSG00000069020	MAST4	mRNA	1	-0.895695	1.3443e-12	Down
ENSG00000145675	PIK3R1	mRNA	1	-0.638857	4.63165e-09	Down
ENSG00000134057	CCNB1	mRNA	1	2.75003	5.01404e-21	Up
ENSG00000153044	CENPH	mRNA	1	1.05265	5.07462e-16	Up
ENSG00000134058	CDK7	mRNA	1	0.593525	4.8224e-11	Up
ENSG00000183323	CCDC125	mRNA	1	0.597993	9.01359e-06	Up
ENSG00000273841	TAF9	mRNA	1	0.596404	5.33795e-13	Up
ENSG00000152939	MARVELD2	mRNA	1	1.26753	6.39095e-08	Up
ENSG00000197822	OCLN	mRNA	1	0.755284	5.37675e-07	Up
ENSG00000131844	MCCC2	mRNA	1	1.10156	5.07264e-12	Up
ENSG00000131711	MAP1B	mRNA	1	-1.07745	3.088e-09	Down
ENSG00000178175	ZNF366	mRNA	0.984238	-0.642941	3.14348e-06	Down
ENSG00000157107	FCHO2	mRNA	1	-0.687396	1.0076e-13	Down
ENSG00000145741	BTF3	mRNA	1	-0.565531	1.35374e-08	Down
ENSG00000164331	ANKRA2	mRNA	1	-0.621695	3.35538e-14	Down
ENSG00000171617	ENC1	mRNA	1	1.35954	2.85757e-09	Up
ENSG00000164346	NSA2	mRNA	1	-0.611699	4.03076e-09	Down
ENSG00000176928	GCNT4	mRNA	0.992995	-0.595341	2.87596e-13	Down
ENSG00000113161	HMGCR	mRNA	1	1.20182	1.42102e-15	Up
ENSG00000145703	IQGAP2	mRNA	1	0.686594	2.52699e-07	Up
ENSG00000164251	F2RL1	mRNA	1	1.61276	3.86801e-08	Up
ENSG00000145708	CRHBP	mRNA	0.845884	-0.874571	5.56506e-08	Down
ENSG00000113231	PDE8B	mRNA	1	-1.79844	4.89597e-15	Down
ENSG00000145685	LHFPL2	mRNA	1	-0.682153	2.19679e-08	Down
ENSG00000132840	BHMT2	mRNA	0.991243	-1.34226	2.30629e-12	Down
ENSG00000152409	JMY	mRNA	1	-0.719434	7.32948e-09	Down
ENSG00000164309	CMYA5	mRNA	1	-1.05148	6.25823e-09	Down
ENSG00000113296	THBS4	mRNA	1	-0.859896	0.0064795	Down
ENSG00000164300	SERINC5	mRNA	1	0.824914	2.9879e-07	Up
ENSG00000228716	DHFR	mRNA	1	0.817775	2.11585e-12	Up
ENSG00000113319	RASGRF2	mRNA	1	-0.709606	5.2279e-06	Down
ENSG00000131730	CKMT2	mRNA	1	-0.728044	9.17836e-12	Down
ENSG00000145687	SSBP2	mRNA	1	-1.24653	2.54842e-21	Down
ENSG00000186468	RPS23	mRNA	1	-0.894838	5.15952e-10	Down
ENSG00000145681	HAPLN1	mRNA	0.991243	0.974251	1.58894e-32	Up
ENSG00000164176	EDIL3	mRNA	1	-1.60757	1.50483e-07	Down
ENSG00000145715	RASA1	mRNA	1	-0.579483	1.5891e-10	Down
ENSG00000081189	MEF2C	mRNA	1	-1.8666	3.50675e-18	Down
ENSG00000176055	MBLAC2	mRNA	1	-0.767655	1.6737e-13	Down
ENSG00000176018	LYSMD3	mRNA	1	-0.694783	8.17209e-12	Down
ENSG00000113369	ARRDC3	mRNA	1	-0.526538	3.97271e-05	Down
ENSG00000175745	NR2F1	mRNA	1	-2.36628	2.79753e-19	Down
ENSG00000113391	FAM172A	mRNA	1	-0.884692	6.67721e-24	Down
ENSG00000164292	RHOBTB3	mRNA	1	-0.717831	0.000123345	Down
ENSG00000173221	GLRX	mRNA	1	0.590836	8.00781e-12	Up
ENSG00000153113	CAST	mRNA	1	-0.684305	4.40769e-12	Down
ENSG00000145743	FBXL17	mRNA	1	-0.641437	1.4832e-13	Down
ENSG00000151422	FER	mRNA	1	-0.583175	1.66157e-11	Down
ENSG00000198961	PJA2	mRNA	1	-1.39422	1.55836e-15	Down
ENSG00000171444	MCC	mRNA	1	-1.21546	2.41569e-09	Down
ENSG00000129596	CDO1	mRNA	0.95972	-2.16047	2.47031e-21	Down
ENSG00000172869	DMXL1	mRNA	1	-0.500433	2.42359e-13	Down
ENSG00000184838	PRR16	mRNA	0.996497	-1.03356	1.6055e-06	Down
ENSG00000064692	SNCAIP	mRNA	1	-1.68239	2.01166e-10	Down
ENSG00000168938	PPIC	mRNA	1	0.713244	2.03366e-06	Up
ENSG00000168944	CEP120	mRNA	1	-0.955591	9.41868e-17	Down
ENSG00000155324	GRAMD3	mRNA	1	-0.613759	5.37323e-10	Down
ENSG00000113368	LMNB1	mRNA	1	2.38078	4.88489e-18	Up
ENSG00000138829	FBN2	mRNA	1	1.12322	3.91987e-12	Up
ENSG00000113396	SLC27A6	mRNA	0.984238	-1.07207	9.89678e-05	Down
ENSG00000066583	ISOC1	mRNA	1	-0.869638	7.61496e-06	Down
ENSG00000145808	ADAMTS19	mRNA	0.938704	-0.637416	0.00255904	Down
ENSG00000186687	LYRM7	mRNA	1	-0.512099	1.30494e-11	Down
ENSG00000131435	PDLIM4	mRNA	1	-1.08226	1.52296e-10	Down
ENSG00000197208	SLC22A4	mRNA	1	-0.555635	0.00343068	Down
ENSG00000164405	UQCRQ	mRNA	1	1.21612	2.37432e-16	Up
ENSG00000170606	HSPA4	mRNA	1	0.643653	7.72842e-18	Up
ENSG00000213585	VDAC1	mRNA	1	0.988754	3.13675e-14	Up
ENSG00000119048	UBE2B	mRNA	1	-0.647286	6.73377e-10	Down
ENSG00000043143	JADE2	mRNA	1	-0.996539	1.9436e-10	Down
ENSG00000164615	CAMLG	mRNA	1	-0.949464	3.60241e-15	Down
ENSG00000181904	C5orf24	mRNA	1	-0.584145	2.23702e-08	Down
ENSG00000113621	TXNDC15	mRNA	1	-0.86003	1.84791e-20	Down
ENSG00000069011	PITX1	mRNA	0.994746	2.05505	7.06237e-46	Up
ENSG00000113648	H2AFY	mRNA	1	0.934453	2.308e-17	Up
ENSG00000145824	CXCL14	mRNA	0.998249	1.40953	0.000488864	Up
ENSG00000113658	SMAD5	mRNA	1	-0.923965	4.51209e-14	Down
ENSG00000031003	FAM13B	mRNA	1	-0.737242	1.53636e-10	Down
ENSG00000112984	KIF20A	mRNA	1	2.5389	3.78236e-18	Up
ENSG00000146013	GFRA3	mRNA	0.989492	1.29288	1.59271e-15	Up
ENSG00000158402	CDC25C	mRNA	1	1.63979	1.46123e-24	Up
ENSG00000120738	EGR1	mRNA	1	-2.79795	5.55539e-15	Down
ENSG00000120725	SIL1	mRNA	1	0.632901	1.89584e-10	Up
ENSG00000120727	PAIP2	mRNA	1	-0.513783	9.67202e-10	Down
ENSG00000170476	MZB1	mRNA	1	0.706234	7.0909e-06	Up
ENSG00000170464	DNAJC18	mRNA	1	-1.00387	6.18197e-16	Down
ENSG00000249751	ECSCR	mRNA	1	-1.53857	2.96113e-08	Down
ENSG00000184584	TMEM173	mRNA	1	-0.81251	2.44297e-07	Down
ENSG00000171604	CXXC5	mRNA	1	0.573597	0.00983882	Up
ENSG00000158458	NRG2	mRNA	0.992995	-0.845912	2.31949e-06	Down
ENSG00000185129	PURA	mRNA	1	-0.723257	3.71548e-15	Down
ENSG00000182700	IGIP	mRNA	1	-1.44909	3.71772e-20	Down
ENSG00000120306	CYSTM1	mRNA	1	0.610156	3.856e-05	Up
ENSG00000113070	HBEGF	mRNA	1	-1.13282	1.35906e-05	Down
ENSG00000213523	SRA1	mRNA	1	0.721577	5.99917e-11	Up
ENSG00000243056	EIF4EBP3	mRNA	1	-0.556489	0.000178623	Down
ENSG00000131495	NDUFA2	mRNA	1	0.856121	1.92749e-11	Up
ENSG00000120314	WDR55	mRNA	1	0.526836	3.8153e-14	Up
ENSG00000081818	PCDHB4	mRNA	0.998249	-1.23441	3.27437e-13	Down
ENSG00000113209	PCDHB5	mRNA	0.989492	-1.31069	3.18982e-22	Down
ENSG00000113211	PCDHB6	mRNA	0.985989	-0.55599	7.89512e-11	Down
ENSG00000113212	PCDHB7	mRNA	0.998249	-1.07965	2.48783e-10	Down
ENSG00000272674	PCDHB16	mRNA	1	-0.643136	3.17473e-09	Down
ENSG00000120324	PCDHB10	mRNA	1	-0.594316	1.56046e-06	Down
ENSG00000120328	PCDHB12	mRNA	0.998249	-0.646742	7.27442e-10	Down
ENSG00000120327	PCDHB14	mRNA	1	-0.539651	1.34751e-06	Down
ENSG00000113248	PCDHB15	mRNA	0.998249	-1.29944	5.88733e-13	Down
ENSG00000178913	TAF7	mRNA	1	-0.616439	1.24054e-13	Down
ENSG00000081853	PCDHGA2	mRNA	0.985989	-0.661056	4.89388e-12	Down
ENSG00000253485	PCDHGA5	mRNA	0.978984	-0.525475	5.59919e-12	Down
ENSG00000253731	PCDHGA6	mRNA	1	-0.549343	1.62084e-15	Down
ENSG00000261934	PCDHGA9	mRNA	0.968476	-0.5178	5.20858e-11	Down
ENSG00000253305	PCDHGB6	mRNA	1	-0.549715	4.99934e-13	Down
ENSG00000254122	PCDHGB7	mRNA	0.987741	-0.892434	1.36836e-11	Down
ENSG00000240184	PCDHGC3	mRNA	0.998249	-1.21322	1.88679e-10	Down
ENSG00000131504	DIAPH1	mRNA	1	0.569561	1.08244e-06	Up
ENSG00000120318	ARAP3	mRNA	1	-0.586514	9.39937e-09	Down
ENSG00000113555	PCDH12	mRNA	1	-0.617283	8.75908e-06	Down
ENSG00000113580	NR3C1	mRNA	1	-1.86713	2.10663e-19	Down
ENSG00000113657	DPYSL3	mRNA	1	-2.39273	8.30609e-14	Down
ENSG00000164266	SPINK1	mRNA	0.877408	0.596181	3.26383e-16	Up
ENSG00000133710	SPINK5	mRNA	0.992995	0.824359	6.3531e-28	Up
ENSG00000169252	ADRB2	mRNA	0.982487	-0.616944	1.74251e-06	Down
ENSG00000173210	ABLIM3	mRNA	1	-1.21761	8.59327e-09	Down
ENSG00000157510	AFAP1L1	mRNA	1	-1.37781	9.15591e-15	Down
ENSG00000183111	ARHGEF37	mRNA	1	-0.903724	1.06445e-08	Down
ENSG00000155850	SLC26A2	mRNA	1	0.778848	2.78378e-06	Up
ENSG00000113721	PDGFRB	mRNA	1	-1.71025	2.9428e-11	Down
ENSG00000070808	CAMK2A	mRNA	0.914186	-0.966618	1.00575e-09	Down
ENSG00000183876	ARSI	mRNA	0.996497	-0.807852	1.67436e-07	Down
ENSG00000171992	SYNPO	mRNA	1	-1.55786	1.19369e-11	Down
ENSG00000256235	SMIM3	mRNA	1	-0.606471	2.6798e-05	Down
ENSG00000145908	ZNF300	mRNA	0.998249	-0.698752	1.10214e-08	Down
ENSG00000197043	ANXA6	mRNA	1	-1.52556	4.53344e-15	Down
ENSG00000198624	CCDC69	mRNA	1	-2.14602	9.03892e-18	Down
ENSG00000086570	FAT2	mRNA	1	0.525324	4.91628e-07	Up
ENSG00000113140	SPARC	mRNA	1	-0.924998	0.00154307	Down
ENSG00000177556	ATOX1	mRNA	1	0.688713	8.49618e-18	Up
ENSG00000164574	GALNT10	mRNA	1	0.641956	0.000125322	Up
ENSG00000164576	SAP30L	mRNA	1	-1.05564	3.09164e-16	Down
ENSG00000170271	FAXDC2	mRNA	1	-2.13839	6.84555e-19	Down
ENSG00000082515	MRPL22	mRNA	1	0.68014	4.56679e-17	Up
ENSG00000155858	LSM11	mRNA	1	-0.626096	1.76182e-09	Down
ENSG00000164330	EBF1	mRNA	1	-1.59965	5.926e-14	Down
ENSG00000135083	CCNJL	mRNA	1	0.665187	2.66868e-11	Up
ENSG00000145861	C1QTNF2	mRNA	0.998249	-1.12503	9.05276e-09	Down
ENSG00000221886	ZBED8	mRNA	1	-0.60071	1.24688e-10	Down
ENSG00000164611	PTTG1	mRNA	1	2.95107	1.13287e-20	Up
ENSG00000113328	CCNG1	mRNA	1	-0.653856	4.74744e-08	Down
ENSG00000072571	HMMR	mRNA	1	1.45861	4.41443e-19	Up
ENSG00000038274	MAT2B	mRNA	1	-0.569266	1.08217e-08	Down
ENSG00000113645	WWC1	mRNA	1	1.2957	4.09713e-06	Up
ENSG00000184347	SLIT3	mRNA	1	-1.61844	1.84656e-12	Down
ENSG00000040275	SPDL1	mRNA	1	0.668072	3.79868e-18	Up
ENSG00000145936	KCNMB1	mRNA	0.998249	-2.71813	2.79335e-12	Down
ENSG00000181163	NPM1	mRNA	1	-0.532221	3.88357e-05	Down
ENSG00000156427	FGF18	mRNA	1	1.98874	1.79383e-12	Up
ENSG00000072803	FBXW11	mRNA	1	-0.744988	2.79727e-12	Down
ENSG00000214357	NEURL1B	mRNA	1	-1.42346	5.30348e-13	Down
ENSG00000120129	DUSP1	mRNA	1	-3.25016	1.18811e-17	Down
ENSG00000113719	ERGIC1	mRNA	1	0.560866	1.68496e-11	Up
ENSG00000037241	RPL26L1	mRNA	1	0.715104	8.64244e-10	Up
ENSG00000164463	CREBRF	mRNA	1	-1.2179	2.9145e-15	Down
ENSG00000113739	STC2	mRNA	1	1.94236	7.03768e-17	Up
ENSG00000113742	CPEB4	mRNA	1	-0.536851	7.3927e-09	Down
ENSG00000164466	SFXN1	mRNA	1	0.545946	1.74264e-11	Up
ENSG00000145920	CPLX2	mRNA	0.910683	0.555871	3.09521e-29	Up
ENSG00000051596	THOC3	mRNA	1	0.823453	2.82171e-12	Up
ENSG00000170085	SIMC1	mRNA	1	-0.827252	2.79157e-10	Down
ENSG00000175414	ARL10	mRNA	1	-0.647884	1.39981e-13	Down
ENSG00000048162	NOP16	mRNA	1	0.902382	2.46931e-10	Up
ENSG00000169258	GPRIN1	mRNA	1	0.874971	4.82502e-12	Up
ENSG00000048140	TSPAN17	mRNA	1	0.92925	1.08893e-15	Up
ENSG00000160883	HK3	mRNA	1	0.641388	3.08084e-15	Up
ENSG00000160867	FGFR4	mRNA	1	1.02323	1.63142e-07	Up
ENSG00000213347	MXD3	mRNA	1	1.06642	5.97652e-10	Up
ENSG00000169230	PRELID1	mRNA	1	0.708596	2.36334e-17	Up
ENSG00000169223	LMAN2	mRNA	1	1.07689	5.53994e-20	Up
ENSG00000169220	RGS14	mRNA	1	0.622276	2.79372e-05	Up
ENSG00000131187	F12	mRNA	0.998249	1.30248	7.51044e-33	Up
ENSG00000198055	GRK6	mRNA	1	0.652149	4.33778e-19	Up
ENSG00000131188	PRR7	mRNA	1	1.57834	3.38213e-12	Up
ENSG00000113758	DBN1	mRNA	1	0.580859	5.25659e-05	Up
ENSG00000196923	PDLIM7	mRNA	1	-1.24626	2.86114e-07	Down
ENSG00000146094	DOK3	mRNA	1	0.681676	1.13494e-13	Up
ENSG00000183258	DDX41	mRNA	1	0.699197	1.0568e-13	Up
ENSG00000184840	TMED9	mRNA	1	0.875091	7.67196e-13	Up
ENSG00000027847	B4GALT7	mRNA	1	0.689018	1.99335e-14	Up
ENSG00000197451	HNRNPAB	mRNA	1	0.988517	3.15254e-11	Up
ENSG00000113240	CLK4	mRNA	1	-0.651506	2.93211e-10	Down
ENSG00000198939	ZFP2	mRNA	1	-0.68901	5.21651e-20	Down
ENSG00000178187	ZNF454	mRNA	0.978984	-0.603492	3.73662e-19	Down
ENSG00000177932	ZNF354C	mRNA	1	-0.805486	4.67067e-17	Down
ENSG00000161013	MGAT4B	mRNA	1	0.852777	1.23099e-08	Up
ENSG00000131459	GFPT2	mRNA	1	-1.42266	6.92236e-12	Down
ENSG00000037280	FLT4	mRNA	1	-1.48865	2.37073e-13	Down
ENSG00000165810	BTNL9	mRNA	0.998249	-0.545862	0.00276789	Down
ENSG00000164379	FOXQ1	mRNA	0.992995	0.928638	0.00095876	Up
ENSG00000137273	FOXF2	mRNA	0.978984	0.655838	1.39897e-29	Up
ENSG00000112699	GMDS	mRNA	1	1.2919	8.00596e-17	Up
ENSG00000124570	SERPINB6	mRNA	1	-0.70681	2.93305e-14	Down
ENSG00000137267	TUBB2A	mRNA	1	-0.931964	4.30995e-08	Down
ENSG00000168994	PXDC1	mRNA	1	-1.08248	5.55229e-16	Down
ENSG00000145945	FAM50B	mRNA	1	-1.1573	2.12454e-13	Down
ENSG00000124787	RPP40	mRNA	1	0.615481	1.18941e-11	Up
ENSG00000124491	F13A1	mRNA	1	-0.678165	0.00328968	Down
ENSG00000096696	DSP	mRNA	1	2.05549	2.61368e-11	Up
ENSG00000153162	BMP6	mRNA	0.998249	-0.767587	6.33254e-06	Down
ENSG00000124802	EEF1E1	mRNA	1	0.612321	4.42176e-10	Up
ENSG00000137203	TFAP2A	mRNA	1	2.19948	5.58306e-100	Up
ENSG00000111846	GCNT2	mRNA	1	1.10988	4.67258e-15	Up
ENSG00000137434	C6orf52	mRNA	0.996497	0.899046	2.64373e-07	Up
ENSG00000111845	PAK1IP1	mRNA	1	0.714455	2.69382e-12	Up
ENSG00000078401	EDN1	mRNA	1	-0.746846	8.11296e-05	Down
ENSG00000145979	TBC1D7	mRNA	1	1.27375	1.15057e-30	Up
ENSG00000007944	MYLIP	mRNA	1	-0.970672	1.92848e-09	Down
ENSG00000124788	ATXN1	mRNA	1	-0.796316	1.0405e-11	Down
ENSG00000112183	RBM24	mRNA	1	-2.12279	6.28145e-13	Down
ENSG00000112186	CAP2	mRNA	1	-1.32226	7.93651e-11	Down
ENSG00000137414	FAM8A1	mRNA	1	-1.16605	6.8667e-22	Down
ENSG00000137177	KIF13A	mRNA	1	-0.869108	2.90698e-13	Down
ENSG00000137364	TPMT	mRNA	1	0.65742	2.48194e-12	Up
ENSG00000137393	RNF144B	mRNA	1	0.639472	0.000195349	Up
ENSG00000172201	ID4	mRNA	1	-1.42685	4.06589e-08	Down
ENSG00000112242	E2F3	mRNA	1	1.08233	5.78626e-16	Up
ENSG00000124766	SOX4	mRNA	1	0.998817	3.79645e-05	Up
ENSG00000146038	DCDC2	mRNA	0.998249	0.752398	0.0016518	Up
ENSG00000146049	KAAG1	mRNA	0.975482	0.635638	1.3203e-18	Up
ENSG00000112312	GMNN	mRNA	1	0.770309	1.4278e-10	Up
ENSG00000111913	FAM65B	mRNA	1	-1.69289	1.51914e-13	Down
ENSG00000079691	LRRC16A	mRNA	1	0.69866	1.29278e-08	Up
ENSG00000275714	HIST1H3A	mRNA	0.914186	0.534458	7.51259e-25	Up
ENSG00000274267	HIST1H3B	mRNA	0.90718	0.900908	2.13765e-33	Up
ENSG00000187837	HIST1H1C	mRNA	1	1.80244	4.12991e-11	Up
ENSG00000180596	HIST1H2BC	mRNA	1	1.50368	1.42933e-13	Up
ENSG00000180573	HIST1H2AC	mRNA	1	1.01186	2.74772e-07	Up
ENSG00000168298	HIST1H1E	mRNA	0.992995	0.862869	9.61536e-24	Up
ENSG00000158373	HIST1H2BD	mRNA	1	1.68835	6.13591e-10	Up
ENSG00000277157	HIST1H4D	mRNA	0.952715	0.898341	2.71214e-19	Up
ENSG00000197409	HIST1H3D	mRNA	0.998249	1.84542	1.05166e-43	Up
ENSG00000196866	HIST1H2AD	mRNA	0.97373	1.38681	1.98766e-39	Up
ENSG00000276966	HIST1H4E	mRNA	0.992995	1.37629	1.61223e-19	Up
ENSG00000277075	HIST1H2AE	mRNA	0.998249	1.90949	5.49842e-16	Up
ENSG00000274750	HIST1H3E	mRNA	0.961471	0.548726	5.01973e-08	Up
ENSG00000277775	HIST1H3F	mRNA	0.851138	0.73737	1.72423e-47	Up
ENSG00000275713	HIST1H2BH	mRNA	0.984238	2.37681	3.87612e-21	Up
ENSG00000158406	HIST1H4H	mRNA	0.994746	1.50775	2.69363e-19	Up
ENSG00000111801	BTN3A3	mRNA	1	-0.539456	5.09859e-09	Down
ENSG00000182952	HMGN4	mRNA	1	-0.956236	3.077e-26	Down
ENSG00000124635	HIST1H2BJ	mRNA	0.992995	1.28375	8.45581e-23	Up
ENSG00000196787	HIST1H2AG	mRNA	0.996497	0.674629	8.50601e-34	Up
ENSG00000276180	HIST1H4I	mRNA	1	0.673578	1.6735e-09	Up
ENSG00000197903	HIST1H2BK	mRNA	1	0.705169	2.4639e-06	Up
ENSG00000185130	HIST1H2BL	mRNA	0.943958	0.583772	2.73716e-37	Up
ENSG00000196747	HIST1H2AI	mRNA	0.931699	0.762428	5.4739e-29	Up
ENSG00000278828	HIST1H3H	mRNA	1	1.75786	4.555e-41	Up
ENSG00000184357	HIST1H1B	mRNA	0.886165	0.520892	8.02566e-31	Up
ENSG00000278677	HIST1H2AM	mRNA	0.961471	1.02236	4.927e-49	Up
ENSG00000274641	HIST1H2BO	mRNA	0.945709	0.951393	9.65086e-53	Up
ENSG00000197279	ZNF165	mRNA	1	0.814093	6.98106e-11	Up
ENSG00000196812	ZSCAN16	mRNA	1	0.963562	1.43639e-12	Up
ENSG00000198315	ZKSCAN8	mRNA	1	-0.657476	1.38393e-12	Down
ENSG00000189134	NKAPL	mRNA	0.798599	-0.541779	5.79764e-13	Down
ENSG00000197062	ZSCAN26	mRNA	1	-0.900272	1.0701e-15	Down
ENSG00000158691	ZSCAN12	mRNA	1	-0.613536	1.84015e-15	Down
ENSG00000197935	ZNF311	mRNA	0.970228	-0.564462	2.45391e-11	Down
ENSG00000237988	OR2I1P	mRNA	0.978984	0.89042	1.88367e-07	Up
ENSG00000213886	UBD	mRNA	0.982487	0.707164	3.47267e-05	Up
ENSG00000204681	GABBR1	mRNA	1	-1.41278	2.90685e-16	Down
ENSG00000206503	HLA-A	mRNA	1	0.68127	5.76568e-07	Up
ENSG00000204616	TRIM31	mRNA	0.977233	0.605675	1.81871e-09	Up
ENSG00000204610	TRIM15	mRNA	0.908932	0.72895	5.36245e-62	Up
ENSG00000204592	HLA-E	mRNA	1	-0.747877	7.03133e-07	Down
ENSG00000137343	ATAT1	mRNA	1	0.652066	1.21995e-08	Up
ENSG00000204564	C6orf136	mRNA	1	0.683875	1.09699e-10	Up
ENSG00000146112	PPP1R18	mRNA	1	-0.696127	2.41513e-05	Down
ENSG00000196230	TUBB	mRNA	1	0.699955	2.89842e-10	Up
ENSG00000137331	IER3	mRNA	1	0.796186	0.00265779	Up
ENSG00000204580	DDR1	mRNA	1	0.91988	0.000240067	Up
ENSG00000137411	VARS2	mRNA	1	0.650595	1.00285e-09	Up
ENSG00000196260	SFTA2	mRNA	0.945709	1.50792	3.01367e-18	Up
ENSG00000204542	C6orf15	mRNA	0.809107	0.86776	6.18152e-31	Up
ENSG00000137310	TCF19	mRNA	1	0.667827	6.0054e-09	Up
ENSG00000204516	MICB	mRNA	1	0.753237	5.65482e-12	Up
ENSG00000213760	ATP6V1G2	mRNA	0.994746	-0.655494	2.32044e-12	Down
ENSG00000232810	TNF	mRNA	0.996497	0.836036	4.49641e-10	Up
ENSG00000227507	LTB	mRNA	1	1.26616	2.43012e-10	Up
ENSG00000204435	CSNK2B	mRNA	1	0.560196	3.31916e-09	Up
ENSG00000204396	VWA7	mRNA	0.998249	-1.01006	0.000196545	Down
ENSG00000204394	VARS	mRNA	1	0.976945	2.5619e-19	Up
ENSG00000204392	LSM2	mRNA	1	0.610756	3.02189e-15	Up
ENSG00000204390	HSPA1L	mRNA	1	-0.765998	5.27415e-10	Down
ENSG00000204389	HSPA1A	mRNA	1	-1.19256	8.20663e-18	Down
ENSG00000204387	C6orf48	mRNA	1	-0.545247	2.47896e-07	Down
ENSG00000204386	NEU1	mRNA	1	1.10737	1.89025e-22	Up
ENSG00000204385	SLC44A4	mRNA	1	0.826744	0.01305	Up
ENSG00000243649	CFB	mRNA	1	0.873728	2.07446e-05	Up
ENSG00000244731	C4A	mRNA	0.996497	-0.520789	0.00284009	Down
ENSG00000168477	TNXB	mRNA	1	-3.00373	3.70223e-17	Down
ENSG00000204315	FKBPL	mRNA	1	0.705384	1.23594e-13	Up
ENSG00000204314	PRRT1	mRNA	1	-0.834102	3.98626e-07	Down
ENSG00000204301	NOTCH4	mRNA	1	-0.748042	1.80871e-06	Down
ENSG00000204264	PSMB8	mRNA	1	0.627452	3.1903e-09	Up
ENSG00000168394	TAP1	mRNA	1	0.689862	7.52033e-09	Up
ENSG00000242574	HLA-DMB	mRNA	1	0.82915	9.26394e-06	Up
ENSG00000204252	HLA-DOA	mRNA	1	-0.698368	0.0110333	Down
ENSG00000231389	HLA-DPA1	mRNA	1	-0.576771	0.0174813	Down
ENSG00000112473	SLC39A7	mRNA	1	0.81166	5.92636e-11	Up
ENSG00000204220	PFDN6	mRNA	1	0.926241	1.2326e-08	Up
ENSG00000237441	RGL2	mRNA	1	0.647949	2.17163e-13	Up
ENSG00000231925	TAPBP	mRNA	1	0.976675	1.02871e-09	Up
ENSG00000236104	ZBTB22	mRNA	1	-0.602356	4.25397e-15	Down
ENSG00000237649	KIFC1	mRNA	1	2.86302	8.86036e-23	Up
ENSG00000112511	PHF1	mRNA	1	-1.13893	7.10466e-16	Down
ENSG00000197283	SYNGAP1	mRNA	1	-0.795249	6.68899e-19	Down
ENSG00000030110	BAK1	mRNA	1	1.07793	3.69235e-22	Up
ENSG00000096433	ITPR3	mRNA	1	1.16374	9.55405e-09	Up
ENSG00000137288	UQCC2	mRNA	1	0.772391	5.53653e-10	Up
ENSG00000137309	HMGA1	mRNA	1	2.28823	1.08123e-09	Up
ENSG00000124507	PACSIN1	mRNA	1	1.46016	1.37954e-17	Up
ENSG00000124664	SPDEF	mRNA	0.998249	1.93919	6.73556e-06	Up
ENSG00000124562	SNRPC	mRNA	1	0.729417	3.28492e-14	Up
ENSG00000146197	SCUBE3	mRNA	1	0.58557	4.75076e-08	Up
ENSG00000023892	DEF6	mRNA	1	0.933455	4.34354e-10	Up
ENSG00000007866	TEAD3	mRNA	1	-0.780257	1.80745e-09	Down
ENSG00000096060	FKBP5	mRNA	1	-0.748666	0.000597629	Down
ENSG00000196748	CLPSL2	mRNA	0.805604	0.637828	6.01608e-53	Up
ENSG00000204140	CLPSL1	mRNA	0.831874	0.961407	8.11229e-47	Up
ENSG00000096063	SRPK1	mRNA	1	0.696377	1.85299e-17	Up
ENSG00000156711	MAPK13	mRNA	1	1.43235	4.92171e-11	Up
ENSG00000010030	ETV7	mRNA	1	0.621685	5.91106e-07	Up
ENSG00000112078	KCTD20	mRNA	1	-0.519733	5.09519e-06	Down
ENSG00000124772	CPNE5	mRNA	1	-1.00523	7.05955e-06	Down
ENSG00000164530	PI16	mRNA	0.917688	-2.07528	1.68065e-06	Down
ENSG00000137193	PIM1	mRNA	1	-1.05322	8.70816e-06	Down
ENSG00000198937	CCDC167	mRNA	1	1.79191	5.05615e-18	Up
ENSG00000112139	MDGA1	mRNA	1	-0.614636	1.26838e-10	Down
ENSG00000164626	KCNK5	mRNA	1	0.913938	1.87687e-07	Up
ENSG00000146122	DAAM2	mRNA	1	-1.15452	2.12774e-13	Down
ENSG00000095970	TREM2	mRNA	1	0.693453	0.00142465	Up
ENSG00000112559	MDFI	mRNA	1	0.715994	1.14678e-05	Up
ENSG00000124593	PRICKLE4	mRNA	1	-0.502768	5.82169e-08	Down
ENSG00000112578	BYSL	mRNA	1	0.679083	1.48124e-12	Up
ENSG00000188112	C6orf132	mRNA	1	1.41142	1.823e-09	Up
ENSG00000124496	TRERF1	mRNA	1	-0.888104	1.27244e-14	Down
ENSG00000112619	PRPH2	mRNA	0.971979	-0.562295	2.82503e-09	Down
ENSG00000112624	GLTSCR1L	mRNA	1	-0.945887	3.49744e-17	Down
ENSG00000137161	CNPY3	mRNA	1	0.759836	6.09953e-15	Up
ENSG00000124702	KLHDC3	mRNA	1	0.578871	1.01316e-11	Up
ENSG00000124541	RRP36	mRNA	1	0.754242	2.56347e-21	Up
ENSG00000112651	MRPL2	mRNA	1	0.539253	3.47767e-12	Up
ENSG00000112658	SRF	mRNA	1	-1.05172	1.35317e-13	Down
ENSG00000112667	DNPH1	mRNA	1	0.785043	9.77377e-07	Up
ENSG00000171453	POLR1C	mRNA	1	0.665878	3.00324e-10	Up
ENSG00000124571	XPO5	mRNA	1	0.73823	7.3198e-21	Up
ENSG00000172432	GTPBP2	mRNA	1	0.65726	1.14841e-14	Up
ENSG00000172426	RSPH9	mRNA	1	-0.576374	0.00525882	Down
ENSG00000181577	C6orf223	mRNA	0.994746	0.888631	9.57023e-28	Up
ENSG00000180992	MRPL14	mRNA	1	1.08351	8.72658e-19	Up
ENSG00000137216	TMEM63B	mRNA	1	1.32745	3.56181e-25	Up
ENSG00000157593	SLC35B2	mRNA	1	0.549036	1.03428e-10	Up
ENSG00000146232	NFKBIE	mRNA	1	0.895989	7.44633e-09	Up
ENSG00000112796	ENPP5	mRNA	1	0.847596	2.20548e-05	Up
ENSG00000172348	RCAN2	mRNA	1	-1.53309	1.43663e-10	Down
ENSG00000153291	SLC25A27	mRNA	1	-0.901564	1.11762e-09	Down
ENSG00000069122	GPR116	mRNA	1	-1.28526	1.04206e-07	Down
ENSG00000146072	TNFRSF21	mRNA	1	0.974391	2.23809e-06	Up
ENSG00000198087	CD2AP	mRNA	1	0.506595	1.46532e-06	Up
ENSG00000124490	CRISP2	mRNA	0.457093	-1.1321	0.00144596	Down
ENSG00000096006	CRISP3	mRNA	0.845884	-2.23559	0.00303803	Down
ENSG00000112118	MCM3	mRNA	1	0.626463	1.15514e-15	Up
ENSG00000170915	PAQR8	mRNA	1	-0.597985	2.32539e-06	Down
ENSG00000001084	GCLC	mRNA	1	-0.583417	0.011222	Down
ENSG00000137269	LRRC1	mRNA	1	0.693664	4.49571e-07	Up
ENSG00000124749	COL21A1	mRNA	0.991243	-0.927771	8.66478e-08	Down
ENSG00000151914	DST	mRNA	1	-1.38305	1.50924e-10	Down
ENSG00000151917	BEND6	mRNA	0.982487	-0.592012	1.02028e-08	Down
ENSG00000112208	BAG2	mRNA	1	-1.35337	1.21431e-07	Down
ENSG00000112210	RAB23	mRNA	1	-1.64257	2.53037e-09	Down
ENSG00000118482	PHF3	mRNA	1	-0.721794	3.42858e-15	Down
ENSG00000135298	BAI3	mRNA	0.812609	-0.604805	7.64109e-06	Down
ENSG00000168216	LMBRD1	mRNA	1	-0.843792	2.35737e-11	Down
ENSG00000112280	COL9A1	mRNA	0.949212	0.616324	9.78777e-07	Up
ENSG00000119900	OGFRL1	mRNA	1	-0.572366	1.55964e-07	Down
ENSG00000156508	EEF1A1	mRNA	1	-0.73435	1.0811e-11	Down
ENSG00000156535	CD109	mRNA	1	-1.00912	1.98305e-06	Down
ENSG00000111799	COL12A1	mRNA	1	-0.949482	0.00135036	Down
ENSG00000112695	COX7A2	mRNA	1	0.840338	2.73022e-17	Up
ENSG00000118407	FILIP1	mRNA	1	-1.37906	9.79933e-11	Down
ENSG00000112701	SENP6	mRNA	1	-0.558544	2.11712e-16	Down
ENSG00000196586	MYO6	mRNA	1	1.07663	1.45472e-12	Up
ENSG00000135338	LCA5	mRNA	1	-1.08097	5.1817e-14	Down
ENSG00000198478	SH3BGRL2	mRNA	1	-0.770322	1.79908e-06	Down
ENSG00000118402	ELOVL4	mRNA	0.992995	-0.529785	5.26517e-06	Down
ENSG00000112742	TTK	mRNA	1	1.79175	5.1694e-25	Up
ENSG00000112773	FAM46A	mRNA	1	-0.886381	5.2086e-11	Down
ENSG00000065833	ME1	mRNA	1	-0.73253	1.93973e-08	Down
ENSG00000146250	PRSS35	mRNA	0.873905	-0.86058	1.23297e-07	Down
ENSG00000112837	TBX18	mRNA	0.968476	0.813898	4.43879e-16	Up
ENSG00000135318	NT5E	mRNA	1	-1.34778	1.49656e-10	Down
ENSG00000146278	PNRC1	mRNA	1	-1.16225	2.71501e-17	Down
ENSG00000146281	PM20D2	mRNA	1	-0.810131	7.28957e-11	Down
ENSG00000135299	ANKRD6	mRNA	1	-0.517118	4.74483e-05	Down
ENSG00000112182	BACH2	mRNA	1	-0.84358	2.87223e-10	Down
ENSG00000135333	EPHA7	mRNA	0.994746	0.653251	3.55426e-12	Up
ENSG00000112214	FHL5	mRNA	0.956217	-1.62289	1.54159e-09	Down
ENSG00000132424	PNISR	mRNA	1	-0.508024	8.45694e-07	Down
ENSG00000112276	BVES	mRNA	0.998249	-0.937202	3.03152e-10	Down
ENSG00000085377	PREP	mRNA	1	0.512818	3.31116e-14	Up
ENSG00000057657	PRDM1	mRNA	1	-0.64885	0.00270404	Down
ENSG00000130347	RTN4IP1	mRNA	1	0.696562	1.90765e-13	Up
ENSG00000178409	BEND3	mRNA	1	0.625868	1.17163e-15	Up
ENSG00000112320	SOBP	mRNA	1	-1.11975	3.24025e-13	Down
ENSG00000081087	OSTM1	mRNA	1	-0.71985	5.20103e-08	Down
ENSG00000080546	SESN1	mRNA	1	-0.967379	9.55723e-10	Down
ENSG00000135587	SMPD2	mRNA	1	1.0034	4.98783e-08	Up
ENSG00000135596	MICAL1	mRNA	1	-0.522272	0.000374386	Down
ENSG00000203797	DDO	mRNA	1	-0.518741	2.58602e-05	Down
ENSG00000155115	GTF3C6	mRNA	1	1.09969	1.48349e-14	Up
ENSG00000009413	REV3L	mRNA	1	-0.732537	8.92923e-07	Down
ENSG00000010810	FYN	mRNA	1	-1.34878	8.95971e-27	Down
ENSG00000074935	TUBE1	mRNA	1	-0.645878	4.53629e-12	Down
ENSG00000203778	FAM229B	mRNA	1	-0.501232	3.92801e-06	Down
ENSG00000112769	LAMA4	mRNA	1	-2.11494	1.9848e-13	Down
ENSG00000111816	FRK	mRNA	1	0.616306	2.46737e-08	Up
ENSG00000187189	TSPYL4	mRNA	1	-1.05798	5.2404e-22	Down
ENSG00000111817	DSE	mRNA	1	-0.586807	1.50183e-12	Down
ENSG00000189241	TSPYL1	mRNA	1	-0.722031	2.41738e-09	Down
ENSG00000188820	FAM26F	mRNA	1	0.534953	2.0448e-05	Up
ENSG00000178033	FAM26E	mRNA	1	-0.552384	9.37981e-07	Down
ENSG00000196911	KPNA5	mRNA	1	-0.925119	1.64883e-15	Down
ENSG00000183807	FAM162B	mRNA	0.994746	-1.34671	5.99279e-13	Down
ENSG00000047932	GOPC	mRNA	1	-0.702548	9.55147e-18	Down
ENSG00000196376	SLC35F1	mRNA	0.982487	-0.681264	1.16309e-06	Down
[truncated: 4,822 more rows]
