# Supplementary material for: Immune and Metabolic Dysregulated Coding and Non-coding RNAs Reveal Survival Association in Uterine Corpus Endometrial Carcinoma
Source: Front Genet. 2021 Jun 24;12:673192. doi: 10.3389/fgene.2021.673192 (PMC8264798; doi:10.3389/fgene.2021.673192)
Supplement: Supplementary file 4 [file Table_4.XLSX]

## Sheet: TableS5
miRNA_id	mRNA_id	lncRNA_id	lncRNA_symbol	mRNA_symbol
hsa-let-7c	ENSG00000185630	ENSG00000249669	CARMN	PBX1
hsa-let-7c	ENSG00000077157	ENSG00000249669	CARMN	PPP1R12B
hsa-let-7c	ENSG00000198535	ENSG00000249669	CARMN	C2CD4A
hsa-let-7c	ENSG00000197361	ENSG00000249669	CARMN	FBXL22
hsa-let-7c	ENSG00000151914	ENSG00000249669	CARMN	DST
hsa-let-7c	ENSG00000197565	ENSG00000249669	CARMN	COL4A6
hsa-let-7c	ENSG00000185630	ENSG00000280079	AC011447.7	PBX1
hsa-let-7c	ENSG00000077157	ENSG00000280079	AC011447.7	PPP1R12B
hsa-let-7c	ENSG00000198535	ENSG00000280079	AC011447.7	C2CD4A
hsa-let-7c	ENSG00000197361	ENSG00000280079	AC011447.7	FBXL22
hsa-let-7c	ENSG00000151914	ENSG00000280079	AC011447.7	DST
hsa-let-7c	ENSG00000197565	ENSG00000280079	AC011447.7	COL4A6
hsa-let-7g	ENSG00000068383	ENSG00000235823	OLMALINC	INPP5A
hsa-let-7g	ENSG00000149948	ENSG00000235823	OLMALINC	HMGA2
hsa-let-7g	ENSG00000135124	ENSG00000235823	OLMALINC	P2RX4
hsa-let-7g	ENSG00000185950	ENSG00000235823	OLMALINC	IRS2
hsa-let-7g	ENSG00000054690	ENSG00000235823	OLMALINC	PLEKHH1
hsa-let-7g	ENSG00000140264	ENSG00000235823	OLMALINC	SERF2
hsa-let-7g	ENSG00000103202	ENSG00000235823	OLMALINC	NME4
hsa-let-7g	ENSG00000180901	ENSG00000235823	OLMALINC	KCTD2
hsa-let-7g	ENSG00000099337	ENSG00000235823	OLMALINC	KCNK6
hsa-let-7g	ENSG00000153250	ENSG00000235823	OLMALINC	RBMS1
hsa-let-7g	ENSG00000196208	ENSG00000235823	OLMALINC	GREB1
hsa-let-7g	ENSG00000071575	ENSG00000235823	OLMALINC	TRIB2
hsa-let-7g	ENSG00000144118	ENSG00000235823	OLMALINC	RALB
hsa-let-7g	ENSG00000115540	ENSG00000235823	OLMALINC	MOB4
hsa-let-7g	ENSG00000087586	ENSG00000235823	OLMALINC	AURKA
hsa-let-7g	ENSG00000101224	ENSG00000235823	OLMALINC	CDC25B
hsa-let-7g	ENSG00000163347	ENSG00000235823	OLMALINC	CLDN1
hsa-let-7g	ENSG00000119048	ENSG00000235823	OLMALINC	UBE2B
hsa-let-7g	ENSG00000256235	ENSG00000235823	OLMALINC	SMIM3
hsa-let-7g	ENSG00000118402	ENSG00000235823	OLMALINC	ELOVL4
hsa-let-7g	ENSG00000137309	ENSG00000235823	OLMALINC	HMGA1
hsa-let-7g	ENSG00000253276	ENSG00000235823	OLMALINC	CCDC71L
hsa-let-7g	ENSG00000136261	ENSG00000235823	OLMALINC	BZW2
hsa-let-7g	ENSG00000147535	ENSG00000235823	OLMALINC	PLPP5
hsa-let-7g	ENSG00000171033	ENSG00000235823	OLMALINC	PKIA
hsa-let-7g	ENSG00000167081	ENSG00000235823	OLMALINC	PBX3
hsa-mir-106a	ENSG00000165312	ENSG00000259976	AC093010.3	OTUD1
hsa-mir-106a	ENSG00000135090	ENSG00000259976	AC093010.3	TAOK3
hsa-mir-106a	ENSG00000106771	ENSG00000259976	AC093010.3	TMEM245
hsa-mir-106a	ENSG00000119125	ENSG00000259976	AC093010.3	GDA
hsa-mir-106a	ENSG00000165312	ENSG00000273033	LINC02035	OTUD1
hsa-mir-106a	ENSG00000135090	ENSG00000273033	LINC02035	TAOK3
hsa-mir-106a	ENSG00000106771	ENSG00000273033	LINC02035	TMEM245
hsa-mir-106a	ENSG00000119125	ENSG00000273033	LINC02035	GDA
hsa-mir-106a	ENSG00000165312	ENSG00000235823	OLMALINC	OTUD1
hsa-mir-106a	ENSG00000135090	ENSG00000235823	OLMALINC	TAOK3
hsa-mir-106a	ENSG00000106771	ENSG00000235823	OLMALINC	TMEM245
hsa-mir-106a	ENSG00000119125	ENSG00000235823	OLMALINC	GDA
hsa-mir-106a	ENSG00000165312	ENSG00000130600	H19	OTUD1
hsa-mir-106a	ENSG00000135090	ENSG00000130600	H19	TAOK3
hsa-mir-106a	ENSG00000106771	ENSG00000130600	H19	TMEM245
hsa-mir-106a	ENSG00000119125	ENSG00000130600	H19	GDA
hsa-mir-106b	ENSG00000265972	ENSG00000273084	AC092171.5	TXNIP
hsa-mir-106b	ENSG00000175220	ENSG00000273084	AC092171.5	ARHGAP1
hsa-mir-106b	ENSG00000163820	ENSG00000273084	AC092171.5	FYCO1
hsa-mir-106b	ENSG00000074416	ENSG00000273084	AC092171.5	MGLL
hsa-mir-106b	ENSG00000157110	ENSG00000273084	AC092171.5	RBPMS
hsa-mir-106b	ENSG00000265972	ENSG00000259275	AC087477.2	TXNIP
hsa-mir-106b	ENSG00000175220	ENSG00000259275	AC087477.2	ARHGAP1
hsa-mir-106b	ENSG00000163820	ENSG00000259275	AC087477.2	FYCO1
hsa-mir-106b	ENSG00000074416	ENSG00000259275	AC087477.2	MGLL
hsa-mir-106b	ENSG00000157110	ENSG00000259275	AC087477.2	RBPMS
hsa-mir-107	ENSG00000149554	ENSG00000260244	AC104083.1	CHEK1
hsa-mir-107	ENSG00000173548	ENSG00000260244	AC104083.1	SNX33
hsa-mir-107	ENSG00000035141	ENSG00000260244	AC104083.1	FAM136A
hsa-mir-107	ENSG00000115541	ENSG00000260244	AC104083.1	HSPE1
hsa-mir-107	ENSG00000175063	ENSG00000260244	AC104083.1	UBE2C
hsa-mir-107	ENSG00000164045	ENSG00000260244	AC104083.1	CDC25A
hsa-mir-107	ENSG00000124562	ENSG00000260244	AC104083.1	SNRPC
hsa-mir-130b	ENSG00000265972	ENSG00000225439	BOLA3-AS1	TXNIP
hsa-mir-130b	ENSG00000188906	ENSG00000225439	BOLA3-AS1	LRRK2
hsa-mir-136	ENSG00000134533	ENSG00000237187	NR2F1-AS1	RERG
hsa-mir-136	ENSG00000185551	ENSG00000237187	NR2F1-AS1	NR2F2
hsa-mir-136	ENSG00000087245	ENSG00000237187	NR2F1-AS1	MMP2
hsa-mir-136	ENSG00000105137	ENSG00000237187	NR2F1-AS1	SYDE1
hsa-mir-136	ENSG00000184500	ENSG00000237187	NR2F1-AS1	PROS1
hsa-mir-136	ENSG00000164035	ENSG00000237187	NR2F1-AS1	EMCN
hsa-mir-136	ENSG00000152784	ENSG00000237187	NR2F1-AS1	PRDM8
hsa-mir-136	ENSG00000138685	ENSG00000237187	NR2F1-AS1	FGF2
hsa-mir-136	ENSG00000165072	ENSG00000237187	NR2F1-AS1	MAMDC2
hsa-mir-141	ENSG00000107562	ENSG00000256546	AC156455.1	CXCL12
hsa-mir-141	ENSG00000165424	ENSG00000256546	AC156455.1	ZCCHC24
hsa-mir-141	ENSG00000148516	ENSG00000256546	AC156455.1	ZEB1
hsa-mir-141	ENSG00000174099	ENSG00000256546	AC156455.1	MSRB3
hsa-mir-141	ENSG00000120833	ENSG00000256546	AC156455.1	SOCS2
hsa-mir-141	ENSG00000150457	ENSG00000256546	AC156455.1	LATS2
hsa-mir-141	ENSG00000183722	ENSG00000256546	AC156455.1	LHFPL6
hsa-mir-141	ENSG00000139926	ENSG00000256546	AC156455.1	FRMD6
hsa-mir-141	ENSG00000103942	ENSG00000256546	AC156455.1	HOMER2
hsa-mir-141	ENSG00000133030	ENSG00000256546	AC156455.1	MPRIP
hsa-mir-141	ENSG00000168461	ENSG00000256546	AC156455.1	RAB31
hsa-mir-141	ENSG00000101290	ENSG00000256546	AC156455.1	CDS2
hsa-mir-141	ENSG00000100034	ENSG00000256546	AC156455.1	PPM1F
hsa-mir-141	ENSG00000091986	ENSG00000256546	AC156455.1	CCDC80
hsa-mir-141	ENSG00000106665	ENSG00000256546	AC156455.1	CLIP2
hsa-mir-141	ENSG00000173068	ENSG00000256546	AC156455.1	BNC2
hsa-mir-141	ENSG00000204291	ENSG00000256546	AC156455.1	COL15A1
hsa-mir-141	ENSG00000182752	ENSG00000256546	AC156455.1	PAPPA
hsa-mir-142	ENSG00000169554	ENSG00000225733	FGD5-AS1	ZEB2
hsa-mir-142	ENSG00000203880	ENSG00000225733	FGD5-AS1	PCMTD2
hsa-mir-142	ENSG00000186106	ENSG00000225733	FGD5-AS1	ANKRD46
hsa-mir-142	ENSG00000254726	ENSG00000225733	FGD5-AS1	MEX3A
hsa-mir-142	ENSG00000169554	ENSG00000261098	AP000766.1	ZEB2
hsa-mir-142	ENSG00000203880	ENSG00000261098	AP000766.1	PCMTD2
hsa-mir-142	ENSG00000186106	ENSG00000261098	AP000766.1	ANKRD46
hsa-mir-142	ENSG00000254726	ENSG00000261098	AP000766.1	MEX3A
hsa-mir-142	ENSG00000169554	ENSG00000255248	MIR100HG	ZEB2
hsa-mir-142	ENSG00000203880	ENSG00000255248	MIR100HG	PCMTD2
hsa-mir-142	ENSG00000186106	ENSG00000255248	MIR100HG	ANKRD46
hsa-mir-142	ENSG00000254726	ENSG00000255248	MIR100HG	MEX3A
hsa-mir-143	ENSG00000148516	ENSG00000234456	MAGI2-AS3	ZEB1
hsa-mir-143	ENSG00000102802	ENSG00000234456	MAGI2-AS3	MEDAG
hsa-mir-143	ENSG00000128573	ENSG00000234456	MAGI2-AS3	FOXP2
hsa-mir-143	ENSG00000148516	ENSG00000214548	MEG3	ZEB1
hsa-mir-143	ENSG00000102802	ENSG00000214548	MEG3	MEDAG
hsa-mir-143	ENSG00000128573	ENSG00000214548	MEG3	FOXP2
hsa-mir-143	ENSG00000148516	ENSG00000261409	AL035425.3	ZEB1
hsa-mir-143	ENSG00000102802	ENSG00000261409	AL035425.3	MEDAG
hsa-mir-143	ENSG00000128573	ENSG00000261409	AL035425.3	FOXP2
hsa-mir-143	ENSG00000148516	ENSG00000223749	MIR503HG	ZEB1
hsa-mir-143	ENSG00000102802	ENSG00000223749	MIR503HG	MEDAG
hsa-mir-143	ENSG00000128573	ENSG00000223749	MIR503HG	FOXP2
hsa-mir-145	ENSG00000117020	ENSG00000234456	MAGI2-AS3	AKT3
hsa-mir-145	ENSG00000162692	ENSG00000234456	MAGI2-AS3	VCAM1
hsa-mir-145	ENSG00000150764	ENSG00000234456	MAGI2-AS3	DIXDC1
hsa-mir-145	ENSG00000118971	ENSG00000234456	MAGI2-AS3	CCND2
hsa-mir-145	ENSG00000111452	ENSG00000234456	MAGI2-AS3	ADGRD1
hsa-mir-145	ENSG00000184254	ENSG00000234456	MAGI2-AS3	ALDH1A3
hsa-mir-145	ENSG00000109099	ENSG00000234456	MAGI2-AS3	PMP22
hsa-mir-145	ENSG00000198795	ENSG00000234456	MAGI2-AS3	ZNF521
hsa-mir-145	ENSG00000196628	ENSG00000234456	MAGI2-AS3	TCF4
hsa-mir-145	ENSG00000197256	ENSG00000234456	MAGI2-AS3	KANK2
hsa-mir-145	ENSG00000115380	ENSG00000234456	MAGI2-AS3	EFEMP1
hsa-mir-145	ENSG00000118257	ENSG00000234456	MAGI2-AS3	NRP2
hsa-mir-145	ENSG00000057657	ENSG00000234456	MAGI2-AS3	PRDM1
hsa-mir-145	ENSG00000164741	ENSG00000234456	MAGI2-AS3	DLC1
hsa-mir-145	ENSG00000092964	ENSG00000234456	MAGI2-AS3	DPYSL2
hsa-mir-145	ENSG00000117020	ENSG00000214548	MEG3	AKT3
hsa-mir-145	ENSG00000162692	ENSG00000214548	MEG3	VCAM1
hsa-mir-145	ENSG00000150764	ENSG00000214548	MEG3	DIXDC1
hsa-mir-145	ENSG00000118971	ENSG00000214548	MEG3	CCND2
hsa-mir-145	ENSG00000111452	ENSG00000214548	MEG3	ADGRD1
hsa-mir-145	ENSG00000184254	ENSG00000214548	MEG3	ALDH1A3
hsa-mir-145	ENSG00000109099	ENSG00000214548	MEG3	PMP22
hsa-mir-145	ENSG00000198795	ENSG00000214548	MEG3	ZNF521
hsa-mir-145	ENSG00000196628	ENSG00000214548	MEG3	TCF4
hsa-mir-145	ENSG00000197256	ENSG00000214548	MEG3	KANK2
hsa-mir-145	ENSG00000115380	ENSG00000214548	MEG3	EFEMP1
hsa-mir-145	ENSG00000118257	ENSG00000214548	MEG3	NRP2
hsa-mir-145	ENSG00000057657	ENSG00000214548	MEG3	PRDM1
hsa-mir-145	ENSG00000164741	ENSG00000214548	MEG3	DLC1
hsa-mir-145	ENSG00000092964	ENSG00000214548	MEG3	DPYSL2
hsa-mir-146a	ENSG00000066336	ENSG00000272686	AC006333.2	SPI1
hsa-mir-146a	ENSG00000100625	ENSG00000272686	AC006333.2	SIX4
hsa-mir-146a	ENSG00000243943	ENSG00000272686	AC006333.2	ZNF512
hsa-mir-146a	ENSG00000169122	ENSG00000272686	AC006333.2	FAM110B
hsa-mir-146a	ENSG00000136869	ENSG00000272686	AC006333.2	TLR4
hsa-mir-146a	ENSG00000066336	ENSG00000255248	MIR100HG	SPI1
hsa-mir-146a	ENSG00000100625	ENSG00000255248	MIR100HG	SIX4
hsa-mir-146a	ENSG00000243943	ENSG00000255248	MIR100HG	ZNF512
hsa-mir-146a	ENSG00000169122	ENSG00000255248	MIR100HG	FAM110B
hsa-mir-146a	ENSG00000136869	ENSG00000255248	MIR100HG	TLR4
hsa-mir-146a	ENSG00000066336	ENSG00000277534	AC007996.1	SPI1
hsa-mir-146a	ENSG00000100625	ENSG00000277534	AC007996.1	SIX4
hsa-mir-146a	ENSG00000243943	ENSG00000277534	AC007996.1	ZNF512
hsa-mir-146a	ENSG00000169122	ENSG00000277534	AC007996.1	FAM110B
hsa-mir-146a	ENSG00000136869	ENSG00000277534	AC007996.1	TLR4
hsa-mir-148a	ENSG00000121769	ENSG00000263753	LINC00667	FABP3
hsa-mir-148a	ENSG00000125266	ENSG00000263753	LINC00667	EFNB2
hsa-mir-148a	ENSG00000165410	ENSG00000263753	LINC00667	CFL2
hsa-mir-148a	ENSG00000176903	ENSG00000263753	LINC00667	PNMA1
hsa-mir-148a	ENSG00000171055	ENSG00000263753	LINC00667	FEZ2
hsa-mir-148a	ENSG00000249242	ENSG00000263753	LINC00667	TMEM150C
hsa-mir-148a	ENSG00000039560	ENSG00000263753	LINC00667	RAI14
hsa-mir-148a	ENSG00000146038	ENSG00000263753	LINC00667	DCDC2
hsa-mir-148a	ENSG00000112742	ENSG00000263753	LINC00667	TTK
hsa-mir-152	ENSG00000176014	ENSG00000130600	H19	TUBB6
hsa-mir-152	ENSG00000151617	ENSG00000130600	H19	EDNRA
hsa-mir-154	ENSG00000138061	ENSG00000261409	AL035425.3	CYP1B1
hsa-mir-154	ENSG00000065534	ENSG00000261409	AL035425.3	MYLK
hsa-mir-15b	ENSG00000163431	ENSG00000260244	AC104083.1	LMOD1
hsa-mir-15b	ENSG00000122042	ENSG00000260244	AC104083.1	UBL3
hsa-mir-15b	ENSG00000128849	ENSG00000260244	AC104083.1	CGNL1
hsa-mir-15b	ENSG00000129009	ENSG00000260244	AC104083.1	ISLR
hsa-mir-15b	ENSG00000184254	ENSG00000260244	AC104083.1	ALDH1A3
hsa-mir-15b	ENSG00000168675	ENSG00000260244	AC104083.1	LDLRAD4
hsa-mir-15b	ENSG00000065534	ENSG00000260244	AC104083.1	MYLK
hsa-mir-15b	ENSG00000127241	ENSG00000260244	AC104083.1	MASP1
hsa-mir-15b	ENSG00000196549	ENSG00000260244	AC104083.1	MME
hsa-mir-15b	ENSG00000159674	ENSG00000260244	AC104083.1	SPON2
hsa-mir-15b	ENSG00000111913	ENSG00000260244	AC104083.1	RIPOR2
hsa-mir-15b	ENSG00000168477	ENSG00000260244	AC104083.1	TNXB
hsa-mir-15b	ENSG00000131018	ENSG00000260244	AC104083.1	SYNE1
hsa-mir-15b	ENSG00000164484	ENSG00000260244	AC104083.1	TMEM200A
hsa-mir-15b	ENSG00000106034	ENSG00000260244	AC104083.1	CPED1
hsa-mir-15b	ENSG00000079102	ENSG00000260244	AC104083.1	RUNX1T1
hsa-mir-15b	ENSG00000165072	ENSG00000260244	AC104083.1	MAMDC2
hsa-mir-15b	ENSG00000182752	ENSG00000260244	AC104083.1	PAPPA
hsa-mir-15b	ENSG00000163431	ENSG00000214548	MEG3	LMOD1
hsa-mir-15b	ENSG00000122042	ENSG00000214548	MEG3	UBL3
hsa-mir-15b	ENSG00000128849	ENSG00000214548	MEG3	CGNL1
hsa-mir-15b	ENSG00000129009	ENSG00000214548	MEG3	ISLR
hsa-mir-15b	ENSG00000184254	ENSG00000214548	MEG3	ALDH1A3
hsa-mir-15b	ENSG00000168675	ENSG00000214548	MEG3	LDLRAD4
hsa-mir-15b	ENSG00000065534	ENSG00000214548	MEG3	MYLK
hsa-mir-15b	ENSG00000127241	ENSG00000214548	MEG3	MASP1
hsa-mir-15b	ENSG00000196549	ENSG00000214548	MEG3	MME
hsa-mir-15b	ENSG00000159674	ENSG00000214548	MEG3	SPON2
hsa-mir-15b	ENSG00000111913	ENSG00000214548	MEG3	RIPOR2
hsa-mir-15b	ENSG00000168477	ENSG00000214548	MEG3	TNXB
hsa-mir-15b	ENSG00000131018	ENSG00000214548	MEG3	SYNE1
hsa-mir-15b	ENSG00000164484	ENSG00000214548	MEG3	TMEM200A
hsa-mir-15b	ENSG00000106034	ENSG00000214548	MEG3	CPED1
hsa-mir-15b	ENSG00000079102	ENSG00000214548	MEG3	RUNX1T1
hsa-mir-15b	ENSG00000165072	ENSG00000214548	MEG3	MAMDC2
hsa-mir-15b	ENSG00000182752	ENSG00000214548	MEG3	PAPPA
hsa-mir-17	ENSG00000162545	ENSG00000259976	AC093010.3	CAMK2N1
hsa-mir-17	ENSG00000163191	ENSG00000259976	AC093010.3	S100A11
hsa-mir-17	ENSG00000170989	ENSG00000259976	AC093010.3	S1PR1
hsa-mir-17	ENSG00000265972	ENSG00000259976	AC093010.3	TXNIP
hsa-mir-17	ENSG00000021762	ENSG00000259976	AC093010.3	OSBPL5
hsa-mir-17	ENSG00000175220	ENSG00000259976	AC093010.3	ARHGAP1
hsa-mir-17	ENSG00000174669	ENSG00000259976	AC093010.3	SLC29A2
hsa-mir-17	ENSG00000111371	ENSG00000259976	AC093010.3	SLC38A1
hsa-mir-17	ENSG00000139567	ENSG00000259976	AC093010.3	ACVRL1
hsa-mir-17	ENSG00000135124	ENSG00000259976	AC093010.3	P2RX4
hsa-mir-17	ENSG00000100916	ENSG00000259976	AC093010.3	BRMS1L
hsa-mir-17	ENSG00000100711	ENSG00000259976	AC093010.3	ZFYVE21
hsa-mir-17	ENSG00000159714	ENSG00000259976	AC093010.3	ZDHHC1
hsa-mir-17	ENSG00000174282	ENSG00000259976	AC093010.3	ZBTB4
hsa-mir-17	ENSG00000118276	ENSG00000259976	AC093010.3	B4GALT6
hsa-mir-17	ENSG00000178951	ENSG00000259976	AC093010.3	ZBTB7A
hsa-mir-17	ENSG00000171105	ENSG00000259976	AC093010.3	INSR
hsa-mir-17	ENSG00000141905	ENSG00000259976	AC093010.3	NFIC
hsa-mir-17	ENSG00000099337	ENSG00000259976	AC093010.3	KCNK6
hsa-mir-17	ENSG00000084764	ENSG00000259976	AC093010.3	MAPRE3
hsa-mir-17	ENSG00000116016	ENSG00000259976	AC093010.3	EPAS1
hsa-mir-17	ENSG00000048991	ENSG00000259976	AC093010.3	R3HDM1
hsa-mir-17	ENSG00000152049	ENSG00000259976	AC093010.3	KCNE4
hsa-mir-17	ENSG00000163820	ENSG00000259976	AC093010.3	FYCO1
hsa-mir-17	ENSG00000164045	ENSG00000259976	AC093010.3	CDC25A
hsa-mir-17	ENSG00000074416	ENSG00000259976	AC093010.3	MGLL
hsa-mir-17	ENSG00000081154	ENSG00000259976	AC093010.3	PCNP
hsa-mir-17	ENSG00000163453	ENSG00000259976	AC093010.3	IGFBP7
hsa-mir-17	ENSG00000157110	ENSG00000259976	AC093010.3	RBPMS
hsa-mir-17	ENSG00000171316	ENSG00000259976	AC093010.3	CHD7
hsa-mir-17	ENSG00000095383	ENSG00000259976	AC093010.3	TBC1D2
hsa-mir-17	ENSG00000148175	ENSG00000259976	AC093010.3	STOM
hsa-mir-17	ENSG00000167106	ENSG00000259976	AC093010.3	FAM102A
hsa-mir-17	ENSG00000162545	ENSG00000273084	AC092171.5	CAMK2N1
hsa-mir-17	ENSG00000163191	ENSG00000273084	AC092171.5	S100A11
hsa-mir-17	ENSG00000170989	ENSG00000273084	AC092171.5	S1PR1
hsa-mir-17	ENSG00000265972	ENSG00000273084	AC092171.5	TXNIP
hsa-mir-17	ENSG00000021762	ENSG00000273084	AC092171.5	OSBPL5
hsa-mir-17	ENSG00000175220	ENSG00000273084	AC092171.5	ARHGAP1
hsa-mir-17	ENSG00000174669	ENSG00000273084	AC092171.5	SLC29A2
hsa-mir-17	ENSG00000111371	ENSG00000273084	AC092171.5	SLC38A1
hsa-mir-17	ENSG00000139567	ENSG00000273084	AC092171.5	ACVRL1
hsa-mir-17	ENSG00000135124	ENSG00000273084	AC092171.5	P2RX4
hsa-mir-17	ENSG00000100916	ENSG00000273084	AC092171.5	BRMS1L
hsa-mir-17	ENSG00000100711	ENSG00000273084	AC092171.5	ZFYVE21
hsa-mir-17	ENSG00000159714	ENSG00000273084	AC092171.5	ZDHHC1
hsa-mir-17	ENSG00000174282	ENSG00000273084	AC092171.5	ZBTB4
hsa-mir-17	ENSG00000118276	ENSG00000273084	AC092171.5	B4GALT6
hsa-mir-17	ENSG00000178951	ENSG00000273084	AC092171.5	ZBTB7A
hsa-mir-17	ENSG00000171105	ENSG00000273084	AC092171.5	INSR
hsa-mir-17	ENSG00000141905	ENSG00000273084	AC092171.5	NFIC
hsa-mir-17	ENSG00000099337	ENSG00000273084	AC092171.5	KCNK6
hsa-mir-17	ENSG00000084764	ENSG00000273084	AC092171.5	MAPRE3
hsa-mir-17	ENSG00000116016	ENSG00000273084	AC092171.5	EPAS1
hsa-mir-17	ENSG00000048991	ENSG00000273084	AC092171.5	R3HDM1
hsa-mir-17	ENSG00000152049	ENSG00000273084	AC092171.5	KCNE4
hsa-mir-17	ENSG00000163820	ENSG00000273084	AC092171.5	FYCO1
hsa-mir-17	ENSG00000164045	ENSG00000273084	AC092171.5	CDC25A
hsa-mir-17	ENSG00000074416	ENSG00000273084	AC092171.5	MGLL
hsa-mir-17	ENSG00000081154	ENSG00000273084	AC092171.5	PCNP
hsa-mir-17	ENSG00000163453	ENSG00000273084	AC092171.5	IGFBP7
hsa-mir-17	ENSG00000157110	ENSG00000273084	AC092171.5	RBPMS
hsa-mir-17	ENSG00000171316	ENSG00000273084	AC092171.5	CHD7
hsa-mir-17	ENSG00000095383	ENSG00000273084	AC092171.5	TBC1D2
hsa-mir-17	ENSG00000148175	ENSG00000273084	AC092171.5	STOM
hsa-mir-17	ENSG00000167106	ENSG00000273084	AC092171.5	FAM102A
hsa-mir-17	ENSG00000162545	ENSG00000269609	RPARP-AS1	CAMK2N1
hsa-mir-17	ENSG00000163191	ENSG00000269609	RPARP-AS1	S100A11
hsa-mir-17	ENSG00000170989	ENSG00000269609	RPARP-AS1	S1PR1
hsa-mir-17	ENSG00000265972	ENSG00000269609	RPARP-AS1	TXNIP
hsa-mir-17	ENSG00000021762	ENSG00000269609	RPARP-AS1	OSBPL5
hsa-mir-17	ENSG00000175220	ENSG00000269609	RPARP-AS1	ARHGAP1
hsa-mir-17	ENSG00000174669	ENSG00000269609	RPARP-AS1	SLC29A2
hsa-mir-17	ENSG00000111371	ENSG00000269609	RPARP-AS1	SLC38A1
hsa-mir-17	ENSG00000139567	ENSG00000269609	RPARP-AS1	ACVRL1
hsa-mir-17	ENSG00000135124	ENSG00000269609	RPARP-AS1	P2RX4
hsa-mir-17	ENSG00000100916	ENSG00000269609	RPARP-AS1	BRMS1L
hsa-mir-17	ENSG00000100711	ENSG00000269609	RPARP-AS1	ZFYVE21
hsa-mir-17	ENSG00000159714	ENSG00000269609	RPARP-AS1	ZDHHC1
hsa-mir-17	ENSG00000174282	ENSG00000269609	RPARP-AS1	ZBTB4
hsa-mir-17	ENSG00000118276	ENSG00000269609	RPARP-AS1	B4GALT6
hsa-mir-17	ENSG00000178951	ENSG00000269609	RPARP-AS1	ZBTB7A
hsa-mir-17	ENSG00000171105	ENSG00000269609	RPARP-AS1	INSR
hsa-mir-17	ENSG00000141905	ENSG00000269609	RPARP-AS1	NFIC
hsa-mir-17	ENSG00000099337	ENSG00000269609	RPARP-AS1	KCNK6
hsa-mir-17	ENSG00000084764	ENSG00000269609	RPARP-AS1	MAPRE3
hsa-mir-17	ENSG00000116016	ENSG00000269609	RPARP-AS1	EPAS1
hsa-mir-17	ENSG00000048991	ENSG00000269609	RPARP-AS1	R3HDM1
hsa-mir-17	ENSG00000152049	ENSG00000269609	RPARP-AS1	KCNE4
hsa-mir-17	ENSG00000163820	ENSG00000269609	RPARP-AS1	FYCO1
hsa-mir-17	ENSG00000164045	ENSG00000269609	RPARP-AS1	CDC25A
hsa-mir-17	ENSG00000074416	ENSG00000269609	RPARP-AS1	MGLL
hsa-mir-17	ENSG00000081154	ENSG00000269609	RPARP-AS1	PCNP
hsa-mir-17	ENSG00000163453	ENSG00000269609	RPARP-AS1	IGFBP7
hsa-mir-17	ENSG00000157110	ENSG00000269609	RPARP-AS1	RBPMS
hsa-mir-17	ENSG00000171316	ENSG00000269609	RPARP-AS1	CHD7
hsa-mir-17	ENSG00000095383	ENSG00000269609	RPARP-AS1	TBC1D2
hsa-mir-17	ENSG00000148175	ENSG00000269609	RPARP-AS1	STOM
hsa-mir-17	ENSG00000167106	ENSG00000269609	RPARP-AS1	FAM102A
hsa-mir-17	ENSG00000162545	ENSG00000259275	AC087477.2	CAMK2N1
hsa-mir-17	ENSG00000163191	ENSG00000259275	AC087477.2	S100A11
hsa-mir-17	ENSG00000170989	ENSG00000259275	AC087477.2	S1PR1
hsa-mir-17	ENSG00000265972	ENSG00000259275	AC087477.2	TXNIP
hsa-mir-17	ENSG00000021762	ENSG00000259275	AC087477.2	OSBPL5
hsa-mir-17	ENSG00000175220	ENSG00000259275	AC087477.2	ARHGAP1
hsa-mir-17	ENSG00000174669	ENSG00000259275	AC087477.2	SLC29A2
hsa-mir-17	ENSG00000111371	ENSG00000259275	AC087477.2	SLC38A1
hsa-mir-17	ENSG00000139567	ENSG00000259275	AC087477.2	ACVRL1
hsa-mir-17	ENSG00000135124	ENSG00000259275	AC087477.2	P2RX4
hsa-mir-17	ENSG00000100916	ENSG00000259275	AC087477.2	BRMS1L
hsa-mir-17	ENSG00000100711	ENSG00000259275	AC087477.2	ZFYVE21
hsa-mir-17	ENSG00000159714	ENSG00000259275	AC087477.2	ZDHHC1
hsa-mir-17	ENSG00000174282	ENSG00000259275	AC087477.2	ZBTB4
hsa-mir-17	ENSG00000118276	ENSG00000259275	AC087477.2	B4GALT6
hsa-mir-17	ENSG00000178951	ENSG00000259275	AC087477.2	ZBTB7A
hsa-mir-17	ENSG00000171105	ENSG00000259275	AC087477.2	INSR
hsa-mir-17	ENSG00000141905	ENSG00000259275	AC087477.2	NFIC
hsa-mir-17	ENSG00000099337	ENSG00000259275	AC087477.2	KCNK6
hsa-mir-17	ENSG00000084764	ENSG00000259275	AC087477.2	MAPRE3
hsa-mir-17	ENSG00000116016	ENSG00000259275	AC087477.2	EPAS1
hsa-mir-17	ENSG00000048991	ENSG00000259275	AC087477.2	R3HDM1
hsa-mir-17	ENSG00000152049	ENSG00000259275	AC087477.2	KCNE4
hsa-mir-17	ENSG00000163820	ENSG00000259275	AC087477.2	FYCO1
hsa-mir-17	ENSG00000164045	ENSG00000259275	AC087477.2	CDC25A
hsa-mir-17	ENSG00000074416	ENSG00000259275	AC087477.2	MGLL
hsa-mir-17	ENSG00000081154	ENSG00000259275	AC087477.2	PCNP
hsa-mir-17	ENSG00000163453	ENSG00000259275	AC087477.2	IGFBP7
hsa-mir-17	ENSG00000157110	ENSG00000259275	AC087477.2	RBPMS
hsa-mir-17	ENSG00000171316	ENSG00000259275	AC087477.2	CHD7
hsa-mir-17	ENSG00000095383	ENSG00000259275	AC087477.2	TBC1D2
hsa-mir-17	ENSG00000148175	ENSG00000259275	AC087477.2	STOM
hsa-mir-17	ENSG00000167106	ENSG00000259275	AC087477.2	FAM102A
hsa-mir-182	ENSG00000050628	ENSG00000263753	LINC00667	PTGER3
hsa-mir-182	ENSG00000137962	ENSG00000263753	LINC00667	ARHGAP29
hsa-mir-182	ENSG00000173068	ENSG00000263753	LINC00667	BNC2
hsa-mir-182	ENSG00000182752	ENSG00000263753	LINC00667	PAPPA
hsa-mir-182	ENSG00000130224	ENSG00000263753	LINC00667	LRCH2
hsa-mir-182	ENSG00000050628	ENSG00000259974	LINC00261	PTGER3
hsa-mir-182	ENSG00000137962	ENSG00000259974	LINC00261	ARHGAP29
hsa-mir-182	ENSG00000173068	ENSG00000259974	LINC00261	BNC2
hsa-mir-182	ENSG00000182752	ENSG00000259974	LINC00261	PAPPA
hsa-mir-182	ENSG00000130224	ENSG00000259974	LINC00261	LRCH2
hsa-mir-185	ENSG00000149554	ENSG00000187951	ARHGAP11B	CHEK1
hsa-mir-185	ENSG00000185480	ENSG00000187951	ARHGAP11B	PARPBP
hsa-mir-185	ENSG00000136108	ENSG00000187951	ARHGAP11B	CKAP2
hsa-mir-185	ENSG00000129195	ENSG00000187951	ARHGAP11B	PIMREG
hsa-mir-185	ENSG00000143977	ENSG00000187951	ARHGAP11B	SNRPG
hsa-mir-185	ENSG00000109805	ENSG00000187951	ARHGAP11B	NCAPG
hsa-mir-185	ENSG00000113721	ENSG00000187951	ARHGAP11B	PDGFRB
hsa-mir-18a	ENSG00000162545	ENSG00000259976	AC093010.3	CAMK2N1
hsa-mir-18a	ENSG00000174282	ENSG00000259976	AC093010.3	ZBTB4
hsa-mir-18a	ENSG00000178409	ENSG00000259976	AC093010.3	BEND3
hsa-mir-195	ENSG00000097021	ENSG00000224032	EPB41L4A-AS1	ACOT7
hsa-mir-195	ENSG00000143321	ENSG00000224032	EPB41L4A-AS1	HDGF
hsa-mir-195	ENSG00000163545	ENSG00000224032	EPB41L4A-AS1	NUAK2
hsa-mir-195	ENSG00000130775	ENSG00000224032	EPB41L4A-AS1	THEMIS2
hsa-mir-195	ENSG00000097046	ENSG00000224032	EPB41L4A-AS1	CDC7
hsa-mir-195	ENSG00000149177	ENSG00000224032	EPB41L4A-AS1	PTPRJ
hsa-mir-195	ENSG00000161800	ENSG00000224032	EPB41L4A-AS1	RACGAP1
hsa-mir-195	ENSG00000149948	ENSG00000224032	EPB41L4A-AS1	HMGA2
hsa-mir-195	ENSG00000076248	ENSG00000224032	EPB41L4A-AS1	UNG
hsa-mir-195	ENSG00000185567	ENSG00000224032	EPB41L4A-AS1	AHNAK2
hsa-mir-195	ENSG00000258818	ENSG00000224032	EPB41L4A-AS1	RNASE4
hsa-mir-195	ENSG00000198807	ENSG00000224032	EPB41L4A-AS1	PAX9
hsa-mir-195	ENSG00000140264	ENSG00000224032	EPB41L4A-AS1	SERF2
hsa-mir-195	ENSG00000137807	ENSG00000224032	EPB41L4A-AS1	KIF23
hsa-mir-195	ENSG00000184254	ENSG00000224032	EPB41L4A-AS1	ALDH1A3
hsa-mir-195	ENSG00000118898	ENSG00000224032	EPB41L4A-AS1	PPL
hsa-mir-195	ENSG00000103241	ENSG00000224032	EPB41L4A-AS1	FOXF1
hsa-mir-195	ENSG00000125434	ENSG00000224032	EPB41L4A-AS1	SLC25A35
hsa-mir-195	ENSG00000161544	ENSG00000224032	EPB41L4A-AS1	CYGB
hsa-mir-195	ENSG00000141738	ENSG00000224032	EPB41L4A-AS1	GRB7
hsa-mir-195	ENSG00000179913	ENSG00000224032	EPB41L4A-AS1	B3GNT3
hsa-mir-195	ENSG00000105173	ENSG00000224032	EPB41L4A-AS1	CCNE1
hsa-mir-195	ENSG00000154518	ENSG00000224032	EPB41L4A-AS1	ATP5MC3
hsa-mir-195	ENSG00000138018	ENSG00000224032	EPB41L4A-AS1	SELENOI
hsa-mir-195	ENSG00000198142	ENSG00000224032	EPB41L4A-AS1	SOWAHC
hsa-mir-195	ENSG00000077232	ENSG00000224032	EPB41L4A-AS1	DNAJC10
hsa-mir-195	ENSG00000101224	ENSG00000224032	EPB41L4A-AS1	CDC25B
hsa-mir-195	ENSG00000164045	ENSG00000224032	EPB41L4A-AS1	CDC25A
hsa-mir-195	ENSG00000145675	ENSG00000224032	EPB41L4A-AS1	PIK3R1
hsa-mir-195	ENSG00000096063	ENSG00000224032	EPB41L4A-AS1	SRPK1
hsa-mir-195	ENSG00000124571	ENSG00000224032	EPB41L4A-AS1	XPO5
hsa-mir-195	ENSG00000111799	ENSG00000224032	EPB41L4A-AS1	COL12A1
hsa-mir-195	ENSG00000135525	ENSG00000224032	EPB41L4A-AS1	MAP7
hsa-mir-195	ENSG00000112183	ENSG00000224032	EPB41L4A-AS1	RBM24
hsa-mir-195	ENSG00000137309	ENSG00000224032	EPB41L4A-AS1	HMGA1
hsa-mir-195	ENSG00000070882	ENSG00000224032	EPB41L4A-AS1	OSBPL3
hsa-mir-195	ENSG00000153814	ENSG00000224032	EPB41L4A-AS1	JAZF1
hsa-mir-195	ENSG00000011426	ENSG00000224032	EPB41L4A-AS1	ANLN
hsa-mir-195	ENSG00000079102	ENSG00000224032	EPB41L4A-AS1	RUNX1T1
hsa-mir-195	ENSG00000086062	ENSG00000224032	EPB41L4A-AS1	B4GALT1
hsa-mir-195	ENSG00000185920	ENSG00000224032	EPB41L4A-AS1	PTCH1
hsa-mir-195	ENSG00000135069	ENSG00000224032	EPB41L4A-AS1	PSAT1
hsa-mir-195	ENSG00000130222	ENSG00000224032	EPB41L4A-AS1	GADD45G
hsa-mir-195	ENSG00000130829	ENSG00000224032	EPB41L4A-AS1	DUSP9
hsa-mir-195	ENSG00000097021	ENSG00000261534	AL596244.1	ACOT7
hsa-mir-195	ENSG00000143321	ENSG00000261534	AL596244.1	HDGF
hsa-mir-195	ENSG00000163545	ENSG00000261534	AL596244.1	NUAK2
hsa-mir-195	ENSG00000130775	ENSG00000261534	AL596244.1	THEMIS2
hsa-mir-195	ENSG00000097046	ENSG00000261534	AL596244.1	CDC7
hsa-mir-195	ENSG00000149177	ENSG00000261534	AL596244.1	PTPRJ
hsa-mir-195	ENSG00000161800	ENSG00000261534	AL596244.1	RACGAP1
hsa-mir-195	ENSG00000149948	ENSG00000261534	AL596244.1	HMGA2
hsa-mir-195	ENSG00000076248	ENSG00000261534	AL596244.1	UNG
hsa-mir-195	ENSG00000185567	ENSG00000261534	AL596244.1	AHNAK2
hsa-mir-195	ENSG00000258818	ENSG00000261534	AL596244.1	RNASE4
hsa-mir-195	ENSG00000198807	ENSG00000261534	AL596244.1	PAX9
hsa-mir-195	ENSG00000140264	ENSG00000261534	AL596244.1	SERF2
hsa-mir-195	ENSG00000137807	ENSG00000261534	AL596244.1	KIF23
hsa-mir-195	ENSG00000184254	ENSG00000261534	AL596244.1	ALDH1A3
hsa-mir-195	ENSG00000118898	ENSG00000261534	AL596244.1	PPL
hsa-mir-195	ENSG00000103241	ENSG00000261534	AL596244.1	FOXF1
hsa-mir-195	ENSG00000125434	ENSG00000261534	AL596244.1	SLC25A35
hsa-mir-195	ENSG00000161544	ENSG00000261534	AL596244.1	CYGB
hsa-mir-195	ENSG00000141738	ENSG00000261534	AL596244.1	GRB7
hsa-mir-195	ENSG00000179913	ENSG00000261534	AL596244.1	B3GNT3
hsa-mir-195	ENSG00000105173	ENSG00000261534	AL596244.1	CCNE1
hsa-mir-195	ENSG00000154518	ENSG00000261534	AL596244.1	ATP5MC3
hsa-mir-195	ENSG00000138018	ENSG00000261534	AL596244.1	SELENOI
hsa-mir-195	ENSG00000198142	ENSG00000261534	AL596244.1	SOWAHC
hsa-mir-195	ENSG00000077232	ENSG00000261534	AL596244.1	DNAJC10
hsa-mir-195	ENSG00000101224	ENSG00000261534	AL596244.1	CDC25B
hsa-mir-195	ENSG00000164045	ENSG00000261534	AL596244.1	CDC25A
hsa-mir-195	ENSG00000145675	ENSG00000261534	AL596244.1	PIK3R1
hsa-mir-195	ENSG00000096063	ENSG00000261534	AL596244.1	SRPK1
hsa-mir-195	ENSG00000124571	ENSG00000261534	AL596244.1	XPO5
hsa-mir-195	ENSG00000111799	ENSG00000261534	AL596244.1	COL12A1
hsa-mir-195	ENSG00000135525	ENSG00000261534	AL596244.1	MAP7
hsa-mir-195	ENSG00000112183	ENSG00000261534	AL596244.1	RBM24
hsa-mir-195	ENSG00000137309	ENSG00000261534	AL596244.1	HMGA1
hsa-mir-195	ENSG00000070882	ENSG00000261534	AL596244.1	OSBPL3
hsa-mir-195	ENSG00000153814	ENSG00000261534	AL596244.1	JAZF1
hsa-mir-195	ENSG00000011426	ENSG00000261534	AL596244.1	ANLN
hsa-mir-195	ENSG00000079102	ENSG00000261534	AL596244.1	RUNX1T1
hsa-mir-195	ENSG00000086062	ENSG00000261534	AL596244.1	B4GALT1
hsa-mir-195	ENSG00000185920	ENSG00000261534	AL596244.1	PTCH1
hsa-mir-195	ENSG00000135069	ENSG00000261534	AL596244.1	PSAT1
hsa-mir-195	ENSG00000130222	ENSG00000261534	AL596244.1	GADD45G
hsa-mir-195	ENSG00000130829	ENSG00000261534	AL596244.1	DUSP9
hsa-mir-195	ENSG00000097021	ENSG00000214548	MEG3	ACOT7
hsa-mir-195	ENSG00000143321	ENSG00000214548	MEG3	HDGF
hsa-mir-195	ENSG00000163545	ENSG00000214548	MEG3	NUAK2
hsa-mir-195	ENSG00000130775	ENSG00000214548	MEG3	THEMIS2
hsa-mir-195	ENSG00000097046	ENSG00000214548	MEG3	CDC7
hsa-mir-195	ENSG00000149177	ENSG00000214548	MEG3	PTPRJ
hsa-mir-195	ENSG00000161800	ENSG00000214548	MEG3	RACGAP1
hsa-mir-195	ENSG00000149948	ENSG00000214548	MEG3	HMGA2
hsa-mir-195	ENSG00000076248	ENSG00000214548	MEG3	UNG
hsa-mir-195	ENSG00000185567	ENSG00000214548	MEG3	AHNAK2
hsa-mir-195	ENSG00000258818	ENSG00000214548	MEG3	RNASE4
hsa-mir-195	ENSG00000198807	ENSG00000214548	MEG3	PAX9
hsa-mir-195	ENSG00000140264	ENSG00000214548	MEG3	SERF2
hsa-mir-195	ENSG00000137807	ENSG00000214548	MEG3	KIF23
hsa-mir-195	ENSG00000184254	ENSG00000214548	MEG3	ALDH1A3
hsa-mir-195	ENSG00000118898	ENSG00000214548	MEG3	PPL
hsa-mir-195	ENSG00000103241	ENSG00000214548	MEG3	FOXF1
hsa-mir-195	ENSG00000125434	ENSG00000214548	MEG3	SLC25A35
hsa-mir-195	ENSG00000161544	ENSG00000214548	MEG3	CYGB
hsa-mir-195	ENSG00000141738	ENSG00000214548	MEG3	GRB7
hsa-mir-195	ENSG00000179913	ENSG00000214548	MEG3	B3GNT3
hsa-mir-195	ENSG00000105173	ENSG00000214548	MEG3	CCNE1
hsa-mir-195	ENSG00000154518	ENSG00000214548	MEG3	ATP5MC3
hsa-mir-195	ENSG00000138018	ENSG00000214548	MEG3	SELENOI
hsa-mir-195	ENSG00000198142	ENSG00000214548	MEG3	SOWAHC
hsa-mir-195	ENSG00000077232	ENSG00000214548	MEG3	DNAJC10
hsa-mir-195	ENSG00000101224	ENSG00000214548	MEG3	CDC25B
hsa-mir-195	ENSG00000164045	ENSG00000214548	MEG3	CDC25A
hsa-mir-195	ENSG00000145675	ENSG00000214548	MEG3	PIK3R1
hsa-mir-195	ENSG00000096063	ENSG00000214548	MEG3	SRPK1
hsa-mir-195	ENSG00000124571	ENSG00000214548	MEG3	XPO5
hsa-mir-195	ENSG00000111799	ENSG00000214548	MEG3	COL12A1
hsa-mir-195	ENSG00000135525	ENSG00000214548	MEG3	MAP7
hsa-mir-195	ENSG00000112183	ENSG00000214548	MEG3	RBM24
hsa-mir-195	ENSG00000137309	ENSG00000214548	MEG3	HMGA1
hsa-mir-195	ENSG00000070882	ENSG00000214548	MEG3	OSBPL3
hsa-mir-195	ENSG00000153814	ENSG00000214548	MEG3	JAZF1
hsa-mir-195	ENSG00000011426	ENSG00000214548	MEG3	ANLN
hsa-mir-195	ENSG00000079102	ENSG00000214548	MEG3	RUNX1T1
hsa-mir-195	ENSG00000086062	ENSG00000214548	MEG3	B4GALT1
hsa-mir-195	ENSG00000185920	ENSG00000214548	MEG3	PTCH1
hsa-mir-195	ENSG00000135069	ENSG00000214548	MEG3	PSAT1
hsa-mir-195	ENSG00000130222	ENSG00000214548	MEG3	GADD45G
hsa-mir-195	ENSG00000130829	ENSG00000214548	MEG3	DUSP9
hsa-mir-195	ENSG00000097021	ENSG00000187951	ARHGAP11B	ACOT7
hsa-mir-195	ENSG00000143321	ENSG00000187951	ARHGAP11B	HDGF
hsa-mir-195	ENSG00000163545	ENSG00000187951	ARHGAP11B	NUAK2
hsa-mir-195	ENSG00000130775	ENSG00000187951	ARHGAP11B	THEMIS2
hsa-mir-195	ENSG00000097046	ENSG00000187951	ARHGAP11B	CDC7
hsa-mir-195	ENSG00000149177	ENSG00000187951	ARHGAP11B	PTPRJ
hsa-mir-195	ENSG00000161800	ENSG00000187951	ARHGAP11B	RACGAP1
hsa-mir-195	ENSG00000149948	ENSG00000187951	ARHGAP11B	HMGA2
hsa-mir-195	ENSG00000076248	ENSG00000187951	ARHGAP11B	UNG
hsa-mir-195	ENSG00000185567	ENSG00000187951	ARHGAP11B	AHNAK2
hsa-mir-195	ENSG00000258818	ENSG00000187951	ARHGAP11B	RNASE4
hsa-mir-195	ENSG00000198807	ENSG00000187951	ARHGAP11B	PAX9
hsa-mir-195	ENSG00000140264	ENSG00000187951	ARHGAP11B	SERF2
hsa-mir-195	ENSG00000137807	ENSG00000187951	ARHGAP11B	KIF23
hsa-mir-195	ENSG00000184254	ENSG00000187951	ARHGAP11B	ALDH1A3
hsa-mir-195	ENSG00000118898	ENSG00000187951	ARHGAP11B	PPL
hsa-mir-195	ENSG00000103241	ENSG00000187951	ARHGAP11B	FOXF1
hsa-mir-195	ENSG00000125434	ENSG00000187951	ARHGAP11B	SLC25A35
hsa-mir-195	ENSG00000161544	ENSG00000187951	ARHGAP11B	CYGB
hsa-mir-195	ENSG00000141738	ENSG00000187951	ARHGAP11B	GRB7
hsa-mir-195	ENSG00000179913	ENSG00000187951	ARHGAP11B	B3GNT3
hsa-mir-195	ENSG00000105173	ENSG00000187951	ARHGAP11B	CCNE1
hsa-mir-195	ENSG00000154518	ENSG00000187951	ARHGAP11B	ATP5MC3
hsa-mir-195	ENSG00000138018	ENSG00000187951	ARHGAP11B	SELENOI
hsa-mir-195	ENSG00000198142	ENSG00000187951	ARHGAP11B	SOWAHC
hsa-mir-195	ENSG00000077232	ENSG00000187951	ARHGAP11B	DNAJC10
hsa-mir-195	ENSG00000101224	ENSG00000187951	ARHGAP11B	CDC25B
hsa-mir-195	ENSG00000164045	ENSG00000187951	ARHGAP11B	CDC25A
hsa-mir-195	ENSG00000145675	ENSG00000187951	ARHGAP11B	PIK3R1
hsa-mir-195	ENSG00000096063	ENSG00000187951	ARHGAP11B	SRPK1
hsa-mir-195	ENSG00000124571	ENSG00000187951	ARHGAP11B	XPO5
hsa-mir-195	ENSG00000111799	ENSG00000187951	ARHGAP11B	COL12A1
hsa-mir-195	ENSG00000135525	ENSG00000187951	ARHGAP11B	MAP7
hsa-mir-195	ENSG00000112183	ENSG00000187951	ARHGAP11B	RBM24
hsa-mir-195	ENSG00000137309	ENSG00000187951	ARHGAP11B	HMGA1
hsa-mir-195	ENSG00000070882	ENSG00000187951	ARHGAP11B	OSBPL3
hsa-mir-195	ENSG00000153814	ENSG00000187951	ARHGAP11B	JAZF1
hsa-mir-195	ENSG00000011426	ENSG00000187951	ARHGAP11B	ANLN
hsa-mir-195	ENSG00000079102	ENSG00000187951	ARHGAP11B	RUNX1T1
hsa-mir-195	ENSG00000086062	ENSG00000187951	ARHGAP11B	B4GALT1
hsa-mir-195	ENSG00000185920	ENSG00000187951	ARHGAP11B	PTCH1
hsa-mir-195	ENSG00000135069	ENSG00000187951	ARHGAP11B	PSAT1
hsa-mir-195	ENSG00000130222	ENSG00000187951	ARHGAP11B	GADD45G
hsa-mir-195	ENSG00000130829	ENSG00000187951	ARHGAP11B	DUSP9
hsa-mir-195	ENSG00000097021	ENSG00000230061	TRPM2-AS	ACOT7
hsa-mir-195	ENSG00000143321	ENSG00000230061	TRPM2-AS	HDGF
hsa-mir-195	ENSG00000163545	ENSG00000230061	TRPM2-AS	NUAK2
hsa-mir-195	ENSG00000130775	ENSG00000230061	TRPM2-AS	THEMIS2
hsa-mir-195	ENSG00000097046	ENSG00000230061	TRPM2-AS	CDC7
hsa-mir-195	ENSG00000149177	ENSG00000230061	TRPM2-AS	PTPRJ
hsa-mir-195	ENSG00000161800	ENSG00000230061	TRPM2-AS	RACGAP1
hsa-mir-195	ENSG00000149948	ENSG00000230061	TRPM2-AS	HMGA2
hsa-mir-195	ENSG00000076248	ENSG00000230061	TRPM2-AS	UNG
hsa-mir-195	ENSG00000185567	ENSG00000230061	TRPM2-AS	AHNAK2
hsa-mir-195	ENSG00000258818	ENSG00000230061	TRPM2-AS	RNASE4
hsa-mir-195	ENSG00000198807	ENSG00000230061	TRPM2-AS	PAX9
hsa-mir-195	ENSG00000140264	ENSG00000230061	TRPM2-AS	SERF2
hsa-mir-195	ENSG00000137807	ENSG00000230061	TRPM2-AS	KIF23
hsa-mir-195	ENSG00000184254	ENSG00000230061	TRPM2-AS	ALDH1A3
hsa-mir-195	ENSG00000118898	ENSG00000230061	TRPM2-AS	PPL
hsa-mir-195	ENSG00000103241	ENSG00000230061	TRPM2-AS	FOXF1
hsa-mir-195	ENSG00000125434	ENSG00000230061	TRPM2-AS	SLC25A35
hsa-mir-195	ENSG00000161544	ENSG00000230061	TRPM2-AS	CYGB
hsa-mir-195	ENSG00000141738	ENSG00000230061	TRPM2-AS	GRB7
hsa-mir-195	ENSG00000179913	ENSG00000230061	TRPM2-AS	B3GNT3
hsa-mir-195	ENSG00000105173	ENSG00000230061	TRPM2-AS	CCNE1
hsa-mir-195	ENSG00000154518	ENSG00000230061	TRPM2-AS	ATP5MC3
hsa-mir-195	ENSG00000138018	ENSG00000230061	TRPM2-AS	SELENOI
hsa-mir-195	ENSG00000198142	ENSG00000230061	TRPM2-AS	SOWAHC
hsa-mir-195	ENSG00000077232	ENSG00000230061	TRPM2-AS	DNAJC10
hsa-mir-195	ENSG00000101224	ENSG00000230061	TRPM2-AS	CDC25B
hsa-mir-195	ENSG00000164045	ENSG00000230061	TRPM2-AS	CDC25A
hsa-mir-195	ENSG00000145675	ENSG00000230061	TRPM2-AS	PIK3R1
hsa-mir-195	ENSG00000096063	ENSG00000230061	TRPM2-AS	SRPK1
hsa-mir-195	ENSG00000124571	ENSG00000230061	TRPM2-AS	XPO5
hsa-mir-195	ENSG00000111799	ENSG00000230061	TRPM2-AS	COL12A1
hsa-mir-195	ENSG00000135525	ENSG00000230061	TRPM2-AS	MAP7
hsa-mir-195	ENSG00000112183	ENSG00000230061	TRPM2-AS	RBM24
hsa-mir-195	ENSG00000137309	ENSG00000230061	TRPM2-AS	HMGA1
hsa-mir-195	ENSG00000070882	ENSG00000230061	TRPM2-AS	OSBPL3
hsa-mir-195	ENSG00000153814	ENSG00000230061	TRPM2-AS	JAZF1
hsa-mir-195	ENSG00000011426	ENSG00000230061	TRPM2-AS	ANLN
hsa-mir-195	ENSG00000079102	ENSG00000230061	TRPM2-AS	RUNX1T1
hsa-mir-195	ENSG00000086062	ENSG00000230061	TRPM2-AS	B4GALT1
hsa-mir-195	ENSG00000185920	ENSG00000230061	TRPM2-AS	PTCH1
hsa-mir-195	ENSG00000135069	ENSG00000230061	TRPM2-AS	PSAT1
hsa-mir-195	ENSG00000130222	ENSG00000230061	TRPM2-AS	GADD45G
hsa-mir-195	ENSG00000130829	ENSG00000230061	TRPM2-AS	DUSP9
hsa-mir-200a	ENSG00000107562	ENSG00000237036	ZEB1-AS1	CXCL12
hsa-mir-200a	ENSG00000165424	ENSG00000237036	ZEB1-AS1	ZCCHC24
hsa-mir-200a	ENSG00000148516	ENSG00000237036	ZEB1-AS1	ZEB1
hsa-mir-200a	ENSG00000214063	ENSG00000237036	ZEB1-AS1	TSPAN4
hsa-mir-200a	ENSG00000174099	ENSG00000237036	ZEB1-AS1	MSRB3
hsa-mir-200a	ENSG00000185950	ENSG00000237036	ZEB1-AS1	IRS2
hsa-mir-200a	ENSG00000079308	ENSG00000237036	ZEB1-AS1	TNS1
hsa-mir-200a	ENSG00000100034	ENSG00000237036	ZEB1-AS1	PPM1F
hsa-mir-200a	ENSG00000091986	ENSG00000237036	ZEB1-AS1	CCDC80
hsa-mir-200a	ENSG00000118402	ENSG00000237036	ZEB1-AS1	ELOVL4
hsa-mir-200a	ENSG00000106665	ENSG00000237036	ZEB1-AS1	CLIP2
hsa-mir-200a	ENSG00000173068	ENSG00000237036	ZEB1-AS1	BNC2
hsa-mir-200a	ENSG00000147100	ENSG00000237036	ZEB1-AS1	SLC16A2
hsa-mir-200a	ENSG00000107562	ENSG00000256546	AC156455.1	CXCL12
hsa-mir-200a	ENSG00000165424	ENSG00000256546	AC156455.1	ZCCHC24
hsa-mir-200a	ENSG00000148516	ENSG00000256546	AC156455.1	ZEB1
hsa-mir-200a	ENSG00000214063	ENSG00000256546	AC156455.1	TSPAN4
hsa-mir-200a	ENSG00000174099	ENSG00000256546	AC156455.1	MSRB3
hsa-mir-200a	ENSG00000185950	ENSG00000256546	AC156455.1	IRS2
hsa-mir-200a	ENSG00000079308	ENSG00000256546	AC156455.1	TNS1
hsa-mir-200a	ENSG00000100034	ENSG00000256546	AC156455.1	PPM1F
hsa-mir-200a	ENSG00000091986	ENSG00000256546	AC156455.1	CCDC80
hsa-mir-200a	ENSG00000118402	ENSG00000256546	AC156455.1	ELOVL4
hsa-mir-200a	ENSG00000106665	ENSG00000256546	AC156455.1	CLIP2
hsa-mir-200a	ENSG00000173068	ENSG00000256546	AC156455.1	BNC2
hsa-mir-200a	ENSG00000147100	ENSG00000256546	AC156455.1	SLC16A2
hsa-mir-200b	ENSG00000165757	ENSG00000235531	MSC-AS1	JCAD
hsa-mir-200b	ENSG00000165424	ENSG00000235531	MSC-AS1	ZCCHC24
hsa-mir-200b	ENSG00000148516	ENSG00000235531	MSC-AS1	ZEB1
hsa-mir-200b	ENSG00000139910	ENSG00000235531	MSC-AS1	NOVA1
hsa-mir-200b	ENSG00000182963	ENSG00000235531	MSC-AS1	GJC1
hsa-mir-200b	ENSG00000035862	ENSG00000235531	MSC-AS1	TIMP2
hsa-mir-200b	ENSG00000197256	ENSG00000235531	MSC-AS1	KANK2
hsa-mir-200b	ENSG00000105137	ENSG00000235531	MSC-AS1	SYDE1
hsa-mir-200b	ENSG00000132639	ENSG00000235531	MSC-AS1	SNAP25
hsa-mir-200b	ENSG00000100034	ENSG00000235531	MSC-AS1	PPM1F
hsa-mir-200b	ENSG00000065534	ENSG00000235531	MSC-AS1	MYLK
hsa-mir-200b	ENSG00000146112	ENSG00000235531	MSC-AS1	PPP1R18
hsa-mir-200b	ENSG00000087085	ENSG00000235531	MSC-AS1	ACHE
hsa-mir-200b	ENSG00000173068	ENSG00000235531	MSC-AS1	BNC2
hsa-mir-200b	ENSG00000198853	ENSG00000235531	MSC-AS1	RUSC2
hsa-mir-200b	ENSG00000122707	ENSG00000235531	MSC-AS1	RECK
hsa-mir-200b	ENSG00000107130	ENSG00000235531	MSC-AS1	NCS1
hsa-mir-200b	ENSG00000022267	ENSG00000235531	MSC-AS1	FHL1
hsa-mir-200b	ENSG00000165757	ENSG00000261409	AL035425.3	JCAD
hsa-mir-200b	ENSG00000165424	ENSG00000261409	AL035425.3	ZCCHC24
hsa-mir-200b	ENSG00000148516	ENSG00000261409	AL035425.3	ZEB1
hsa-mir-200b	ENSG00000139910	ENSG00000261409	AL035425.3	NOVA1
hsa-mir-200b	ENSG00000182963	ENSG00000261409	AL035425.3	GJC1
hsa-mir-200b	ENSG00000035862	ENSG00000261409	AL035425.3	TIMP2
hsa-mir-200b	ENSG00000197256	ENSG00000261409	AL035425.3	KANK2
hsa-mir-200b	ENSG00000105137	ENSG00000261409	AL035425.3	SYDE1
hsa-mir-200b	ENSG00000132639	ENSG00000261409	AL035425.3	SNAP25
hsa-mir-200b	ENSG00000100034	ENSG00000261409	AL035425.3	PPM1F
hsa-mir-200b	ENSG00000065534	ENSG00000261409	AL035425.3	MYLK
hsa-mir-200b	ENSG00000146112	ENSG00000261409	AL035425.3	PPP1R18
hsa-mir-200b	ENSG00000087085	ENSG00000261409	AL035425.3	ACHE
hsa-mir-200b	ENSG00000173068	ENSG00000261409	AL035425.3	BNC2
hsa-mir-200b	ENSG00000198853	ENSG00000261409	AL035425.3	RUSC2
hsa-mir-200b	ENSG00000122707	ENSG00000261409	AL035425.3	RECK
hsa-mir-200b	ENSG00000107130	ENSG00000261409	AL035425.3	NCS1
hsa-mir-200b	ENSG00000022267	ENSG00000261409	AL035425.3	FHL1
hsa-mir-200c	ENSG00000165757	ENSG00000235531	MSC-AS1	JCAD
hsa-mir-200c	ENSG00000165424	ENSG00000235531	MSC-AS1	ZCCHC24
hsa-mir-200c	ENSG00000148516	ENSG00000235531	MSC-AS1	ZEB1
hsa-mir-200c	ENSG00000150457	ENSG00000235531	MSC-AS1	LATS2
hsa-mir-200c	ENSG00000183722	ENSG00000235531	MSC-AS1	LHFPL6
hsa-mir-200c	ENSG00000073712	ENSG00000235531	MSC-AS1	FERMT2
hsa-mir-200c	ENSG00000166923	ENSG00000235531	MSC-AS1	GREM1
hsa-mir-200c	ENSG00000035862	ENSG00000235531	MSC-AS1	TIMP2
hsa-mir-200c	ENSG00000133030	ENSG00000235531	MSC-AS1	MPRIP
hsa-mir-200c	ENSG00000197256	ENSG00000235531	MSC-AS1	KANK2
hsa-mir-200c	ENSG00000104967	ENSG00000235531	MSC-AS1	NOVA2
hsa-mir-200c	ENSG00000105137	ENSG00000235531	MSC-AS1	SYDE1
hsa-mir-200c	ENSG00000003436	ENSG00000235531	MSC-AS1	TFPI
hsa-mir-200c	ENSG00000100034	ENSG00000235531	MSC-AS1	PPM1F
hsa-mir-200c	ENSG00000065534	ENSG00000235531	MSC-AS1	MYLK
hsa-mir-200c	ENSG00000146112	ENSG00000235531	MSC-AS1	PPP1R18
hsa-mir-200c	ENSG00000171408	ENSG00000235531	MSC-AS1	PDE7B
hsa-mir-200c	ENSG00000153956	ENSG00000235531	MSC-AS1	CACNA2D1
hsa-mir-200c	ENSG00000087085	ENSG00000235531	MSC-AS1	ACHE
hsa-mir-200c	ENSG00000173068	ENSG00000235531	MSC-AS1	BNC2
hsa-mir-200c	ENSG00000167081	ENSG00000235531	MSC-AS1	PBX3
hsa-mir-200c	ENSG00000047648	ENSG00000235531	MSC-AS1	ARHGAP6
hsa-mir-200c	ENSG00000022267	ENSG00000235531	MSC-AS1	FHL1
hsa-mir-200c	ENSG00000165757	ENSG00000261409	AL035425.3	JCAD
hsa-mir-200c	ENSG00000165424	ENSG00000261409	AL035425.3	ZCCHC24
hsa-mir-200c	ENSG00000148516	ENSG00000261409	AL035425.3	ZEB1
hsa-mir-200c	ENSG00000150457	ENSG00000261409	AL035425.3	LATS2
hsa-mir-200c	ENSG00000183722	ENSG00000261409	AL035425.3	LHFPL6
hsa-mir-200c	ENSG00000073712	ENSG00000261409	AL035425.3	FERMT2
hsa-mir-200c	ENSG00000166923	ENSG00000261409	AL035425.3	GREM1
hsa-mir-200c	ENSG00000035862	ENSG00000261409	AL035425.3	TIMP2
hsa-mir-200c	ENSG00000133030	ENSG00000261409	AL035425.3	MPRIP
hsa-mir-200c	ENSG00000197256	ENSG00000261409	AL035425.3	KANK2
hsa-mir-200c	ENSG00000104967	ENSG00000261409	AL035425.3	NOVA2
hsa-mir-200c	ENSG00000105137	ENSG00000261409	AL035425.3	SYDE1
hsa-mir-200c	ENSG00000003436	ENSG00000261409	AL035425.3	TFPI
hsa-mir-200c	ENSG00000100034	ENSG00000261409	AL035425.3	PPM1F
hsa-mir-200c	ENSG00000065534	ENSG00000261409	AL035425.3	MYLK
hsa-mir-200c	ENSG00000146112	ENSG00000261409	AL035425.3	PPP1R18
hsa-mir-200c	ENSG00000171408	ENSG00000261409	AL035425.3	PDE7B
hsa-mir-200c	ENSG00000153956	ENSG00000261409	AL035425.3	CACNA2D1
hsa-mir-200c	ENSG00000087085	ENSG00000261409	AL035425.3	ACHE
hsa-mir-200c	ENSG00000173068	ENSG00000261409	AL035425.3	BNC2
hsa-mir-200c	ENSG00000167081	ENSG00000261409	AL035425.3	PBX3
hsa-mir-200c	ENSG00000047648	ENSG00000261409	AL035425.3	ARHGAP6
hsa-mir-200c	ENSG00000022267	ENSG00000261409	AL035425.3	FHL1
hsa-mir-204	ENSG00000162552	ENSG00000234456	MAGI2-AS3	WNT4
hsa-mir-204	ENSG00000143344	ENSG00000234456	MAGI2-AS3	RGL1
hsa-mir-204	ENSG00000165424	ENSG00000234456	MAGI2-AS3	ZCCHC24
hsa-mir-204	ENSG00000148516	ENSG00000234456	MAGI2-AS3	ZEB1
hsa-mir-204	ENSG00000135111	ENSG00000234456	MAGI2-AS3	TBX3
hsa-mir-204	ENSG00000128918	ENSG00000234456	MAGI2-AS3	ALDH1A2
hsa-mir-204	ENSG00000140937	ENSG00000234456	MAGI2-AS3	CDH11
hsa-mir-204	ENSG00000196628	ENSG00000234456	MAGI2-AS3	TCF4
hsa-mir-204	ENSG00000196549	ENSG00000234456	MAGI2-AS3	MME
hsa-mir-204	ENSG00000131711	ENSG00000234456	MAGI2-AS3	MAP1B
hsa-mir-204	ENSG00000240583	ENSG00000234456	MAGI2-AS3	AQP1
hsa-mir-204	ENSG00000086289	ENSG00000234456	MAGI2-AS3	EPDR1
hsa-mir-204	ENSG00000123572	ENSG00000234456	MAGI2-AS3	NRK
hsa-mir-204	ENSG00000162552	ENSG00000261409	AL035425.3	WNT4
hsa-mir-204	ENSG00000143344	ENSG00000261409	AL035425.3	RGL1
hsa-mir-204	ENSG00000165424	ENSG00000261409	AL035425.3	ZCCHC24
hsa-mir-204	ENSG00000148516	ENSG00000261409	AL035425.3	ZEB1
hsa-mir-204	ENSG00000135111	ENSG00000261409	AL035425.3	TBX3
hsa-mir-204	ENSG00000128918	ENSG00000261409	AL035425.3	ALDH1A2
hsa-mir-204	ENSG00000140937	ENSG00000261409	AL035425.3	CDH11
hsa-mir-204	ENSG00000196628	ENSG00000261409	AL035425.3	TCF4
hsa-mir-204	ENSG00000196549	ENSG00000261409	AL035425.3	MME
hsa-mir-204	ENSG00000131711	ENSG00000261409	AL035425.3	MAP1B
hsa-mir-204	ENSG00000240583	ENSG00000261409	AL035425.3	AQP1
hsa-mir-204	ENSG00000086289	ENSG00000261409	AL035425.3	EPDR1
hsa-mir-204	ENSG00000123572	ENSG00000261409	AL035425.3	NRK
hsa-mir-20a	ENSG00000163191	ENSG00000259275	AC087477.2	S100A11
hsa-mir-20a	ENSG00000170989	ENSG00000259275	AC087477.2	S1PR1
hsa-mir-20a	ENSG00000143761	ENSG00000259275	AC087477.2	ARF1
hsa-mir-20a	ENSG00000021762	ENSG00000259275	AC087477.2	OSBPL5
hsa-mir-20a	ENSG00000175220	ENSG00000259275	AC087477.2	ARHGAP1
hsa-mir-20a	ENSG00000174669	ENSG00000259275	AC087477.2	SLC29A2
hsa-mir-20a	ENSG00000111371	ENSG00000259275	AC087477.2	SLC38A1
hsa-mir-20a	ENSG00000010292	ENSG00000259275	AC087477.2	NCAPD2
hsa-mir-20a	ENSG00000139567	ENSG00000259275	AC087477.2	ACVRL1
hsa-mir-20a	ENSG00000135124	ENSG00000259275	AC087477.2	P2RX4
hsa-mir-20a	ENSG00000100916	ENSG00000259275	AC087477.2	BRMS1L
hsa-mir-20a	ENSG00000100711	ENSG00000259275	AC087477.2	ZFYVE21
hsa-mir-20a	ENSG00000159714	ENSG00000259275	AC087477.2	ZDHHC1
hsa-mir-20a	ENSG00000174282	ENSG00000259275	AC087477.2	ZBTB4
hsa-mir-20a	ENSG00000118276	ENSG00000259275	AC087477.2	B4GALT6
hsa-mir-20a	ENSG00000178951	ENSG00000259275	AC087477.2	ZBTB7A
hsa-mir-20a	ENSG00000171105	ENSG00000259275	AC087477.2	INSR
hsa-mir-20a	ENSG00000141905	ENSG00000259275	AC087477.2	NFIC
hsa-mir-20a	ENSG00000099337	ENSG00000259275	AC087477.2	KCNK6
hsa-mir-20a	ENSG00000084764	ENSG00000259275	AC087477.2	MAPRE3
hsa-mir-20a	ENSG00000116016	ENSG00000259275	AC087477.2	EPAS1
hsa-mir-20a	ENSG00000163820	ENSG00000259275	AC087477.2	FYCO1
hsa-mir-20a	ENSG00000164045	ENSG00000259275	AC087477.2	CDC25A
hsa-mir-20a	ENSG00000074416	ENSG00000259275	AC087477.2	MGLL
hsa-mir-20a	ENSG00000081154	ENSG00000259275	AC087477.2	PCNP
hsa-mir-20a	ENSG00000163453	ENSG00000259275	AC087477.2	IGFBP7
hsa-mir-20a	ENSG00000145741	ENSG00000259275	AC087477.2	BTF3
hsa-mir-20a	ENSG00000157110	ENSG00000259275	AC087477.2	RBPMS
hsa-mir-20a	ENSG00000171316	ENSG00000259275	AC087477.2	CHD7
hsa-mir-20a	ENSG00000147676	ENSG00000259275	AC087477.2	MAL2
hsa-mir-20a	ENSG00000095383	ENSG00000259275	AC087477.2	TBC1D2
hsa-mir-20a	ENSG00000167106	ENSG00000259275	AC087477.2	FAM102A
hsa-mir-20a	ENSG00000163191	ENSG00000223891	OSER1-AS1	S100A11
hsa-mir-20a	ENSG00000170989	ENSG00000223891	OSER1-AS1	S1PR1
hsa-mir-20a	ENSG00000143761	ENSG00000223891	OSER1-AS1	ARF1
hsa-mir-20a	ENSG00000021762	ENSG00000223891	OSER1-AS1	OSBPL5
hsa-mir-20a	ENSG00000175220	ENSG00000223891	OSER1-AS1	ARHGAP1
hsa-mir-20a	ENSG00000174669	ENSG00000223891	OSER1-AS1	SLC29A2
hsa-mir-20a	ENSG00000111371	ENSG00000223891	OSER1-AS1	SLC38A1
hsa-mir-20a	ENSG00000010292	ENSG00000223891	OSER1-AS1	NCAPD2
hsa-mir-20a	ENSG00000139567	ENSG00000223891	OSER1-AS1	ACVRL1
hsa-mir-20a	ENSG00000135124	ENSG00000223891	OSER1-AS1	P2RX4
hsa-mir-20a	ENSG00000100916	ENSG00000223891	OSER1-AS1	BRMS1L
hsa-mir-20a	ENSG00000100711	ENSG00000223891	OSER1-AS1	ZFYVE21
hsa-mir-20a	ENSG00000159714	ENSG00000223891	OSER1-AS1	ZDHHC1
hsa-mir-20a	ENSG00000174282	ENSG00000223891	OSER1-AS1	ZBTB4
hsa-mir-20a	ENSG00000118276	ENSG00000223891	OSER1-AS1	B4GALT6
hsa-mir-20a	ENSG00000178951	ENSG00000223891	OSER1-AS1	ZBTB7A
hsa-mir-20a	ENSG00000171105	ENSG00000223891	OSER1-AS1	INSR
hsa-mir-20a	ENSG00000141905	ENSG00000223891	OSER1-AS1	NFIC
hsa-mir-20a	ENSG00000099337	ENSG00000223891	OSER1-AS1	KCNK6
hsa-mir-20a	ENSG00000084764	ENSG00000223891	OSER1-AS1	MAPRE3
hsa-mir-20a	ENSG00000116016	ENSG00000223891	OSER1-AS1	EPAS1
hsa-mir-20a	ENSG00000163820	ENSG00000223891	OSER1-AS1	FYCO1
hsa-mir-20a	ENSG00000164045	ENSG00000223891	OSER1-AS1	CDC25A
hsa-mir-20a	ENSG00000074416	ENSG00000223891	OSER1-AS1	MGLL
hsa-mir-20a	ENSG00000081154	ENSG00000223891	OSER1-AS1	PCNP
hsa-mir-20a	ENSG00000163453	ENSG00000223891	OSER1-AS1	IGFBP7
hsa-mir-20a	ENSG00000145741	ENSG00000223891	OSER1-AS1	BTF3
hsa-mir-20a	ENSG00000157110	ENSG00000223891	OSER1-AS1	RBPMS
hsa-mir-20a	ENSG00000171316	ENSG00000223891	OSER1-AS1	CHD7
hsa-mir-20a	ENSG00000147676	ENSG00000223891	OSER1-AS1	MAL2
hsa-mir-20a	ENSG00000095383	ENSG00000223891	OSER1-AS1	TBC1D2
hsa-mir-20a	ENSG00000167106	ENSG00000223891	OSER1-AS1	FAM102A
hsa-mir-22	ENSG00000132749	ENSG00000272734	ADIRF-AS1	TESMIN
hsa-mir-22	ENSG00000132749	ENSG00000215039	CD27-AS1	TESMIN
hsa-mir-221	ENSG00000143761	ENSG00000226950	DANCR	ARF1
hsa-mir-221	ENSG00000170955	ENSG00000226950	DANCR	CAVIN3
hsa-mir-221	ENSG00000184557	ENSG00000226950	DANCR	SOCS3
hsa-mir-221	ENSG00000035862	ENSG00000226950	DANCR	TIMP2
hsa-mir-221	ENSG00000130147	ENSG00000226950	DANCR	SH3BP4
hsa-mir-221	ENSG00000132639	ENSG00000226950	DANCR	SNAP25
hsa-mir-221	ENSG00000156299	ENSG00000226950	DANCR	TIAM1
hsa-mir-221	ENSG00000145675	ENSG00000226950	DANCR	PIK3R1
hsa-mir-221	ENSG00000091831	ENSG00000226950	DANCR	ESR1
hsa-mir-221	ENSG00000147883	ENSG00000226950	DANCR	CDKN2B
hsa-mir-221	ENSG00000167081	ENSG00000226950	DANCR	PBX3
hsa-mir-221	ENSG00000157514	ENSG00000226950	DANCR	TSC22D3
hsa-mir-221	ENSG00000147065	ENSG00000226950	DANCR	MSN
hsa-mir-221	ENSG00000143761	ENSG00000274173	AL035661.1	ARF1
hsa-mir-221	ENSG00000170955	ENSG00000274173	AL035661.1	CAVIN3
hsa-mir-221	ENSG00000184557	ENSG00000274173	AL035661.1	SOCS3
hsa-mir-221	ENSG00000035862	ENSG00000274173	AL035661.1	TIMP2
hsa-mir-221	ENSG00000130147	ENSG00000274173	AL035661.1	SH3BP4
hsa-mir-221	ENSG00000132639	ENSG00000274173	AL035661.1	SNAP25
hsa-mir-221	ENSG00000156299	ENSG00000274173	AL035661.1	TIAM1
hsa-mir-221	ENSG00000145675	ENSG00000274173	AL035661.1	PIK3R1
hsa-mir-221	ENSG00000091831	ENSG00000274173	AL035661.1	ESR1
hsa-mir-221	ENSG00000147883	ENSG00000274173	AL035661.1	CDKN2B
hsa-mir-221	ENSG00000167081	ENSG00000274173	AL035661.1	PBX3
hsa-mir-221	ENSG00000157514	ENSG00000274173	AL035661.1	TSC22D3
hsa-mir-221	ENSG00000147065	ENSG00000274173	AL035661.1	MSN
hsa-mir-224	ENSG00000131620	ENSG00000260032	NORAD	ANO1
hsa-mir-224	ENSG00000161714	ENSG00000260032	NORAD	PLCD3
hsa-mir-224	ENSG00000115648	ENSG00000260032	NORAD	MLPH
hsa-mir-224	ENSG00000114019	ENSG00000260032	NORAD	AMOTL2
hsa-mir-224	ENSG00000080546	ENSG00000260032	NORAD	SESN1
hsa-mir-224	ENSG00000130707	ENSG00000260032	NORAD	ASS1
hsa-mir-224	ENSG00000131620	ENSG00000248429	FAM198B-AS1	ANO1
hsa-mir-224	ENSG00000161714	ENSG00000248429	FAM198B-AS1	PLCD3
hsa-mir-224	ENSG00000115648	ENSG00000248429	FAM198B-AS1	MLPH
hsa-mir-224	ENSG00000114019	ENSG00000248429	FAM198B-AS1	AMOTL2
hsa-mir-224	ENSG00000080546	ENSG00000248429	FAM198B-AS1	SESN1
hsa-mir-224	ENSG00000130707	ENSG00000248429	FAM198B-AS1	ASS1
hsa-mir-224	ENSG00000131620	ENSG00000270504	AL391422.3	ANO1
hsa-mir-224	ENSG00000161714	ENSG00000270504	AL391422.3	PLCD3
hsa-mir-224	ENSG00000115648	ENSG00000270504	AL391422.3	MLPH
hsa-mir-224	ENSG00000114019	ENSG00000270504	AL391422.3	AMOTL2
hsa-mir-224	ENSG00000080546	ENSG00000270504	AL391422.3	SESN1
hsa-mir-224	ENSG00000130707	ENSG00000270504	AL391422.3	ASS1
hsa-mir-23b	ENSG00000137727	ENSG00000234456	MAGI2-AS3	ARHGAP20
hsa-mir-23b	ENSG00000166250	ENSG00000234456	MAGI2-AS3	CLMP
hsa-mir-23b	ENSG00000151572	ENSG00000234456	MAGI2-AS3	ANO4
hsa-mir-23b	ENSG00000128918	ENSG00000234456	MAGI2-AS3	ALDH1A2
hsa-mir-23b	ENSG00000177374	ENSG00000234456	MAGI2-AS3	HIC1
hsa-mir-23b	ENSG00000121297	ENSG00000234456	MAGI2-AS3	TSHZ3
hsa-mir-23b	ENSG00000183770	ENSG00000234456	MAGI2-AS3	FOXL2
hsa-mir-23b	ENSG00000189184	ENSG00000234456	MAGI2-AS3	PCDH18
hsa-mir-23b	ENSG00000101955	ENSG00000234456	MAGI2-AS3	SRPX
hsa-mir-23b	ENSG00000137727	ENSG00000235531	MSC-AS1	ARHGAP20
hsa-mir-23b	ENSG00000166250	ENSG00000235531	MSC-AS1	CLMP
hsa-mir-23b	ENSG00000151572	ENSG00000235531	MSC-AS1	ANO4
hsa-mir-23b	ENSG00000128918	ENSG00000235531	MSC-AS1	ALDH1A2
hsa-mir-23b	ENSG00000177374	ENSG00000235531	MSC-AS1	HIC1
hsa-mir-23b	ENSG00000121297	ENSG00000235531	MSC-AS1	TSHZ3
hsa-mir-23b	ENSG00000183770	ENSG00000235531	MSC-AS1	FOXL2
hsa-mir-23b	ENSG00000189184	ENSG00000235531	MSC-AS1	PCDH18
hsa-mir-23b	ENSG00000101955	ENSG00000235531	MSC-AS1	SRPX
hsa-mir-23b	ENSG00000137727	ENSG00000260461	AL133355.1	ARHGAP20
hsa-mir-23b	ENSG00000166250	ENSG00000260461	AL133355.1	CLMP
hsa-mir-23b	ENSG00000151572	ENSG00000260461	AL133355.1	ANO4
hsa-mir-23b	ENSG00000128918	ENSG00000260461	AL133355.1	ALDH1A2
hsa-mir-23b	ENSG00000177374	ENSG00000260461	AL133355.1	HIC1
hsa-mir-23b	ENSG00000121297	ENSG00000260461	AL133355.1	TSHZ3
hsa-mir-23b	ENSG00000183770	ENSG00000260461	AL133355.1	FOXL2
hsa-mir-23b	ENSG00000189184	ENSG00000260461	AL133355.1	PCDH18
hsa-mir-23b	ENSG00000101955	ENSG00000260461	AL133355.1	SRPX
hsa-mir-23b	ENSG00000137727	ENSG00000214548	MEG3	ARHGAP20
hsa-mir-23b	ENSG00000166250	ENSG00000214548	MEG3	CLMP
hsa-mir-23b	ENSG00000151572	ENSG00000214548	MEG3	ANO4
hsa-mir-23b	ENSG00000128918	ENSG00000214548	MEG3	ALDH1A2
hsa-mir-23b	ENSG00000177374	ENSG00000214548	MEG3	HIC1
hsa-mir-23b	ENSG00000121297	ENSG00000214548	MEG3	TSHZ3
hsa-mir-23b	ENSG00000183770	ENSG00000214548	MEG3	FOXL2
hsa-mir-23b	ENSG00000189184	ENSG00000214548	MEG3	PCDH18
hsa-mir-23b	ENSG00000101955	ENSG00000214548	MEG3	SRPX
hsa-mir-23b	ENSG00000137727	ENSG00000258754	LINC01579	ARHGAP20
hsa-mir-23b	ENSG00000166250	ENSG00000258754	LINC01579	CLMP
hsa-mir-23b	ENSG00000151572	ENSG00000258754	LINC01579	ANO4
hsa-mir-23b	ENSG00000128918	ENSG00000258754	LINC01579	ALDH1A2
hsa-mir-23b	ENSG00000177374	ENSG00000258754	LINC01579	HIC1
hsa-mir-23b	ENSG00000121297	ENSG00000258754	LINC01579	TSHZ3
hsa-mir-23b	ENSG00000183770	ENSG00000258754	LINC01579	FOXL2
hsa-mir-23b	ENSG00000189184	ENSG00000258754	LINC01579	PCDH18
hsa-mir-23b	ENSG00000101955	ENSG00000258754	LINC01579	SRPX
hsa-mir-25	ENSG00000021762	ENSG00000187951	ARHGAP11B	OSBPL5
hsa-mir-25	ENSG00000186111	ENSG00000187951	ARHGAP11B	PIP5K1C
hsa-mir-25	ENSG00000127528	ENSG00000187951	ARHGAP11B	KLF2
hsa-mir-25	ENSG00000074416	ENSG00000187951	ARHGAP11B	MGLL
hsa-mir-27b	ENSG00000163431	ENSG00000280143	AP000892.3	LMOD1
hsa-mir-27b	ENSG00000165424	ENSG00000280143	AP000892.3	ZCCHC24
hsa-mir-27b	ENSG00000107796	ENSG00000280143	AP000892.3	ACTA2
hsa-mir-27b	ENSG00000148516	ENSG00000280143	AP000892.3	ZEB1
hsa-mir-27b	ENSG00000166086	ENSG00000280143	AP000892.3	JAM3
hsa-mir-27b	ENSG00000183722	ENSG00000280143	AP000892.3	LHFPL6
hsa-mir-27b	ENSG00000182963	ENSG00000280143	AP000892.3	GJC1
hsa-mir-27b	ENSG00000177374	ENSG00000280143	AP000892.3	HIC1
hsa-mir-27b	ENSG00000183287	ENSG00000280143	AP000892.3	CCBE1
hsa-mir-27b	ENSG00000176490	ENSG00000280143	AP000892.3	DIRAS1
hsa-mir-27b	ENSG00000105137	ENSG00000280143	AP000892.3	SYDE1
hsa-mir-27b	ENSG00000138944	ENSG00000280143	AP000892.3	SHISAL1
hsa-mir-27b	ENSG00000184500	ENSG00000280143	AP000892.3	PROS1
hsa-mir-27b	ENSG00000151617	ENSG00000280143	AP000892.3	EDNRA
hsa-mir-27b	ENSG00000112936	ENSG00000280143	AP000892.3	C7
hsa-mir-27b	ENSG00000123119	ENSG00000280143	AP000892.3	NECAB1
hsa-mir-27b	ENSG00000130635	ENSG00000280143	AP000892.3	COL5A1
hsa-mir-27b	ENSG00000163431	ENSG00000255248	MIR100HG	LMOD1
hsa-mir-27b	ENSG00000165424	ENSG00000255248	MIR100HG	ZCCHC24
hsa-mir-27b	ENSG00000107796	ENSG00000255248	MIR100HG	ACTA2
hsa-mir-27b	ENSG00000148516	ENSG00000255248	MIR100HG	ZEB1
hsa-mir-27b	ENSG00000166086	ENSG00000255248	MIR100HG	JAM3
hsa-mir-27b	ENSG00000183722	ENSG00000255248	MIR100HG	LHFPL6
hsa-mir-27b	ENSG00000182963	ENSG00000255248	MIR100HG	GJC1
hsa-mir-27b	ENSG00000177374	ENSG00000255248	MIR100HG	HIC1
hsa-mir-27b	ENSG00000183287	ENSG00000255248	MIR100HG	CCBE1
hsa-mir-27b	ENSG00000176490	ENSG00000255248	MIR100HG	DIRAS1
hsa-mir-27b	ENSG00000105137	ENSG00000255248	MIR100HG	SYDE1
hsa-mir-27b	ENSG00000138944	ENSG00000255248	MIR100HG	SHISAL1
hsa-mir-27b	ENSG00000184500	ENSG00000255248	MIR100HG	PROS1
hsa-mir-27b	ENSG00000151617	ENSG00000255248	MIR100HG	EDNRA
hsa-mir-27b	ENSG00000112936	ENSG00000255248	MIR100HG	C7
hsa-mir-27b	ENSG00000123119	ENSG00000255248	MIR100HG	NECAB1
hsa-mir-27b	ENSG00000130635	ENSG00000255248	MIR100HG	COL5A1
hsa-mir-27b	ENSG00000163431	ENSG00000233098	CCDC144NL-AS1	LMOD1
hsa-mir-27b	ENSG00000165424	ENSG00000233098	CCDC144NL-AS1	ZCCHC24
hsa-mir-27b	ENSG00000107796	ENSG00000233098	CCDC144NL-AS1	ACTA2
hsa-mir-27b	ENSG00000148516	ENSG00000233098	CCDC144NL-AS1	ZEB1
hsa-mir-27b	ENSG00000166086	ENSG00000233098	CCDC144NL-AS1	JAM3
hsa-mir-27b	ENSG00000183722	ENSG00000233098	CCDC144NL-AS1	LHFPL6
hsa-mir-27b	ENSG00000182963	ENSG00000233098	CCDC144NL-AS1	GJC1
hsa-mir-27b	ENSG00000177374	ENSG00000233098	CCDC144NL-AS1	HIC1
hsa-mir-27b	ENSG00000183287	ENSG00000233098	CCDC144NL-AS1	CCBE1
hsa-mir-27b	ENSG00000176490	ENSG00000233098	CCDC144NL-AS1	DIRAS1
hsa-mir-27b	ENSG00000105137	ENSG00000233098	CCDC144NL-AS1	SYDE1
hsa-mir-27b	ENSG00000138944	ENSG00000233098	CCDC144NL-AS1	SHISAL1
hsa-mir-27b	ENSG00000184500	ENSG00000233098	CCDC144NL-AS1	PROS1
hsa-mir-27b	ENSG00000151617	ENSG00000233098	CCDC144NL-AS1	EDNRA
hsa-mir-27b	ENSG00000112936	ENSG00000233098	CCDC144NL-AS1	C7
hsa-mir-27b	ENSG00000123119	ENSG00000233098	CCDC144NL-AS1	NECAB1
hsa-mir-27b	ENSG00000130635	ENSG00000233098	CCDC144NL-AS1	COL5A1
hsa-mir-27b	ENSG00000163431	ENSG00000261409	AL035425.3	LMOD1
hsa-mir-27b	ENSG00000165424	ENSG00000261409	AL035425.3	ZCCHC24
hsa-mir-27b	ENSG00000107796	ENSG00000261409	AL035425.3	ACTA2
hsa-mir-27b	ENSG00000148516	ENSG00000261409	AL035425.3	ZEB1
hsa-mir-27b	ENSG00000166086	ENSG00000261409	AL035425.3	JAM3
hsa-mir-27b	ENSG00000183722	ENSG00000261409	AL035425.3	LHFPL6
hsa-mir-27b	ENSG00000182963	ENSG00000261409	AL035425.3	GJC1
hsa-mir-27b	ENSG00000177374	ENSG00000261409	AL035425.3	HIC1
hsa-mir-27b	ENSG00000183287	ENSG00000261409	AL035425.3	CCBE1
hsa-mir-27b	ENSG00000176490	ENSG00000261409	AL035425.3	DIRAS1
hsa-mir-27b	ENSG00000105137	ENSG00000261409	AL035425.3	SYDE1
hsa-mir-27b	ENSG00000138944	ENSG00000261409	AL035425.3	SHISAL1
hsa-mir-27b	ENSG00000184500	ENSG00000261409	AL035425.3	PROS1
hsa-mir-27b	ENSG00000151617	ENSG00000261409	AL035425.3	EDNRA
hsa-mir-27b	ENSG00000112936	ENSG00000261409	AL035425.3	C7
hsa-mir-27b	ENSG00000123119	ENSG00000261409	AL035425.3	NECAB1
hsa-mir-27b	ENSG00000130635	ENSG00000261409	AL035425.3	COL5A1
hsa-mir-299	ENSG00000173641	ENSG00000234456	MAGI2-AS3	HSPB7
hsa-mir-299	ENSG00000143369	ENSG00000234456	MAGI2-AS3	ECM1
hsa-mir-299	ENSG00000140945	ENSG00000234456	MAGI2-AS3	CDH13
hsa-mir-299	ENSG00000109099	ENSG00000234456	MAGI2-AS3	PMP22
hsa-mir-299	ENSG00000197256	ENSG00000234456	MAGI2-AS3	KANK2
hsa-mir-299	ENSG00000105270	ENSG00000234456	MAGI2-AS3	CLIP3
hsa-mir-299	ENSG00000131378	ENSG00000234456	MAGI2-AS3	RFTN1
hsa-mir-299	ENSG00000151617	ENSG00000234456	MAGI2-AS3	EDNRA
hsa-mir-299	ENSG00000136859	ENSG00000234456	MAGI2-AS3	ANGPTL2
hsa-mir-299	ENSG00000130558	ENSG00000234456	MAGI2-AS3	OLFM1
hsa-mir-301a	ENSG00000161800	ENSG00000225439	BOLA3-AS1	RACGAP1
hsa-mir-301a	ENSG00000101945	ENSG00000225439	BOLA3-AS1	SUV39H1
hsa-mir-301a	ENSG00000161800	ENSG00000260244	AC104083.1	RACGAP1
hsa-mir-301a	ENSG00000101945	ENSG00000260244	AC104083.1	SUV39H1
hsa-mir-301b	ENSG00000265972	ENSG00000225439	BOLA3-AS1	TXNIP
hsa-mir-301b	ENSG00000161800	ENSG00000225439	BOLA3-AS1	RACGAP1
hsa-mir-301b	ENSG00000170779	ENSG00000225439	BOLA3-AS1	CDCA4
hsa-mir-301b	ENSG00000174282	ENSG00000225439	BOLA3-AS1	ZBTB4
hsa-mir-301b	ENSG00000150540	ENSG00000225439	BOLA3-AS1	HNMT
hsa-mir-301b	ENSG00000265972	ENSG00000260244	AC104083.1	TXNIP
hsa-mir-301b	ENSG00000161800	ENSG00000260244	AC104083.1	RACGAP1
hsa-mir-301b	ENSG00000170779	ENSG00000260244	AC104083.1	CDCA4
hsa-mir-301b	ENSG00000174282	ENSG00000260244	AC104083.1	ZBTB4
hsa-mir-301b	ENSG00000150540	ENSG00000260244	AC104083.1	HNMT
hsa-mir-31	ENSG00000116299	ENSG00000267532	MIR497HG	KIAA1324
hsa-mir-31	ENSG00000159714	ENSG00000267532	MIR497HG	ZDHHC1
hsa-mir-324	ENSG00000149554	ENSG00000187951	ARHGAP11B	CHEK1
hsa-mir-324	ENSG00000161800	ENSG00000187951	ARHGAP11B	RACGAP1
hsa-mir-324	ENSG00000187741	ENSG00000187951	ARHGAP11B	FANCA
hsa-mir-324	ENSG00000186185	ENSG00000187951	ARHGAP11B	KIF18B
hsa-mir-330	ENSG00000007968	ENSG00000259974	LINC00261	E2F2
hsa-mir-330	ENSG00000108375	ENSG00000259974	LINC00261	RNF43
hsa-mir-330	ENSG00000008441	ENSG00000259974	LINC00261	NFIX
hsa-mir-330	ENSG00000030110	ENSG00000259974	LINC00261	BAK1
hsa-mir-330	ENSG00000166997	ENSG00000259974	LINC00261	CNPY4
hsa-mir-330	ENSG00000007968	ENSG00000172965	MIR4435-2HG	E2F2
hsa-mir-330	ENSG00000108375	ENSG00000172965	MIR4435-2HG	RNF43
hsa-mir-330	ENSG00000008441	ENSG00000172965	MIR4435-2HG	NFIX
hsa-mir-330	ENSG00000030110	ENSG00000172965	MIR4435-2HG	BAK1
hsa-mir-330	ENSG00000166997	ENSG00000172965	MIR4435-2HG	CNPY4
hsa-mir-330	ENSG00000007968	ENSG00000271614	ATP2B1-AS1	E2F2
hsa-mir-330	ENSG00000108375	ENSG00000271614	ATP2B1-AS1	RNF43
hsa-mir-330	ENSG00000008441	ENSG00000271614	ATP2B1-AS1	NFIX
hsa-mir-330	ENSG00000030110	ENSG00000271614	ATP2B1-AS1	BAK1
hsa-mir-330	ENSG00000166997	ENSG00000271614	ATP2B1-AS1	CNPY4
hsa-mir-330	ENSG00000007968	ENSG00000266904	LINC00663	E2F2
hsa-mir-330	ENSG00000108375	ENSG00000266904	LINC00663	RNF43
hsa-mir-330	ENSG00000008441	ENSG00000266904	LINC00663	NFIX
hsa-mir-330	ENSG00000030110	ENSG00000266904	LINC00663	BAK1
hsa-mir-330	ENSG00000166997	ENSG00000266904	LINC00663	CNPY4
hsa-mir-335	ENSG00000174669	ENSG00000233593	AL590094.1	SLC29A2
hsa-mir-335	ENSG00000174669	ENSG00000196756	SNHG17	SLC29A2
hsa-mir-33b	ENSG00000178695	ENSG00000246695	RASSF8-AS1	KCTD12
hsa-mir-33b	ENSG00000243244	ENSG00000246695	RASSF8-AS1	STON1
hsa-mir-33b	ENSG00000010810	ENSG00000246695	RASSF8-AS1	FYN
hsa-mir-33b	ENSG00000178695	ENSG00000261409	AL035425.3	KCTD12
hsa-mir-33b	ENSG00000243244	ENSG00000261409	AL035425.3	STON1
hsa-mir-33b	ENSG00000010810	ENSG00000261409	AL035425.3	FYN
hsa-mir-34a	ENSG00000078900	ENSG00000263753	LINC00667	TP73
hsa-mir-34a	ENSG00000116299	ENSG00000263753	LINC00667	KIAA1324
hsa-mir-34a	ENSG00000152465	ENSG00000263753	LINC00667	NMT2
hsa-mir-34a	ENSG00000134769	ENSG00000263753	LINC00667	DTNA
hsa-mir-34a	ENSG00000198914	ENSG00000263753	LINC00667	POU3F3
hsa-mir-34a	ENSG00000072195	ENSG00000263753	LINC00667	SPEG
hsa-mir-34a	ENSG00000130584	ENSG00000263753	LINC00667	ZBTB46
hsa-mir-34a	ENSG00000101134	ENSG00000263753	LINC00667	DOK5
hsa-mir-34a	ENSG00000073711	ENSG00000263753	LINC00667	PPP2R3A
hsa-mir-34a	ENSG00000164574	ENSG00000263753	LINC00667	GALNT10
hsa-mir-34a	ENSG00000124571	ENSG00000263753	LINC00667	XPO5
hsa-mir-34a	ENSG00000147535	ENSG00000263753	LINC00667	PLPP5
hsa-mir-34a	ENSG00000153310	ENSG00000263753	LINC00667	FAM49B
hsa-mir-34a	ENSG00000171033	ENSG00000263753	LINC00667	PKIA
hsa-mir-34a	ENSG00000180447	ENSG00000263753	LINC00667	GAS1
hsa-mir-34a	ENSG00000095383	ENSG00000263753	LINC00667	TBC1D2
hsa-mir-34a	ENSG00000188959	ENSG00000263753	LINC00667	C9orf152
hsa-mir-34a	ENSG00000268104	ENSG00000263753	LINC00667	SLC6A14
hsa-mir-363	ENSG00000150457	ENSG00000261116	AL049555.1	LATS2
hsa-mir-363	ENSG00000275410	ENSG00000261116	AL049555.1	HNF1B
hsa-mir-376c	ENSG00000077943	ENSG00000261409	AL035425.3	ITGA8
hsa-mir-376c	ENSG00000107796	ENSG00000261409	AL035425.3	ACTA2
hsa-mir-376c	ENSG00000151572	ENSG00000261409	AL035425.3	ANO4
hsa-mir-376c	ENSG00000066735	ENSG00000261409	AL035425.3	KIF26A
hsa-mir-376c	ENSG00000140945	ENSG00000261409	AL035425.3	CDH13
hsa-mir-376c	ENSG00000169554	ENSG00000261409	AL035425.3	ZEB2
hsa-mir-376c	ENSG00000065534	ENSG00000261409	AL035425.3	MYLK
hsa-mir-376c	ENSG00000164484	ENSG00000261409	AL035425.3	TMEM200A
hsa-mir-376c	ENSG00000153956	ENSG00000261409	AL035425.3	CACNA2D1
hsa-mir-376c	ENSG00000198963	ENSG00000261409	AL035425.3	RORB
hsa-mir-376c	ENSG00000213694	ENSG00000261409	AL035425.3	S1PR3
hsa-mir-377	ENSG00000164176	ENSG00000261409	AL035425.3	EDIL3
hsa-mir-377	ENSG00000182752	ENSG00000261409	AL035425.3	PAPPA
hsa-mir-379	ENSG00000134533	ENSG00000261409	AL035425.3	RERG
hsa-mir-379	ENSG00000173068	ENSG00000261409	AL035425.3	BNC2
hsa-mir-379	ENSG00000112936	ENSG00000261409	AL035425.3	C7
hsa-mir-410	ENSG00000117020	ENSG00000261409	AL035425.3	AKT3
hsa-mir-410	ENSG00000151572	ENSG00000261409	AL035425.3	ANO4
hsa-mir-410	ENSG00000138685	ENSG00000261409	AL035425.3	FGF2
hsa-mir-410	ENSG00000164484	ENSG00000261409	AL035425.3	TMEM200A
hsa-mir-410	ENSG00000240694	ENSG00000261409	AL035425.3	PNMA2
hsa-mir-410	ENSG00000106819	ENSG00000261409	AL035425.3	ASPN
hsa-mir-410	ENSG00000022267	ENSG00000261409	AL035425.3	FHL1
hsa-mir-411	ENSG00000134533	ENSG00000261409	AL035425.3	RERG
hsa-mir-411	ENSG00000173068	ENSG00000261409	AL035425.3	BNC2
hsa-mir-411	ENSG00000169554	ENSG00000261409	AL035425.3	ZEB2
hsa-mir-411	ENSG00000003436	ENSG00000261409	AL035425.3	TFPI
hsa-mir-411	ENSG00000152784	ENSG00000261409	AL035425.3	PRDM8
hsa-mir-424	ENSG00000162552	ENSG00000255737	AGAP2-AS1	WNT4
hsa-mir-424	ENSG00000143321	ENSG00000255737	AGAP2-AS1	HDGF
hsa-mir-424	ENSG00000143374	ENSG00000255737	AGAP2-AS1	TARS2
hsa-mir-424	ENSG00000163531	ENSG00000255737	AGAP2-AS1	NFASC
hsa-mir-424	ENSG00000125434	ENSG00000255737	AGAP2-AS1	SLC25A35
hsa-mir-424	ENSG00000161544	ENSG00000255737	AGAP2-AS1	CYGB
hsa-mir-424	ENSG00000185761	ENSG00000255737	AGAP2-AS1	ADAMTSL5
hsa-mir-424	ENSG00000090006	ENSG00000255737	AGAP2-AS1	LTBP4
hsa-mir-424	ENSG00000127241	ENSG00000255737	AGAP2-AS1	MASP1
hsa-mir-424	ENSG00000159674	ENSG00000255737	AGAP2-AS1	SPON2
hsa-mir-424	ENSG00000067113	ENSG00000255737	AGAP2-AS1	PLPP1
hsa-mir-424	ENSG00000168477	ENSG00000255737	AGAP2-AS1	TNXB
hsa-mir-424	ENSG00000106034	ENSG00000255737	AGAP2-AS1	CPED1
hsa-mir-424	ENSG00000079102	ENSG00000255737	AGAP2-AS1	RUNX1T1
hsa-mir-424	ENSG00000165124	ENSG00000255737	AGAP2-AS1	SVEP1
hsa-mir-424	ENSG00000162552	ENSG00000214548	MEG3	WNT4
hsa-mir-424	ENSG00000143321	ENSG00000214548	MEG3	HDGF
hsa-mir-424	ENSG00000143374	ENSG00000214548	MEG3	TARS2
hsa-mir-424	ENSG00000163531	ENSG00000214548	MEG3	NFASC
hsa-mir-424	ENSG00000125434	ENSG00000214548	MEG3	SLC25A35
hsa-mir-424	ENSG00000161544	ENSG00000214548	MEG3	CYGB
hsa-mir-424	ENSG00000185761	ENSG00000214548	MEG3	ADAMTSL5
hsa-mir-424	ENSG00000090006	ENSG00000214548	MEG3	LTBP4
hsa-mir-424	ENSG00000127241	ENSG00000214548	MEG3	MASP1
hsa-mir-424	ENSG00000159674	ENSG00000214548	MEG3	SPON2
hsa-mir-424	ENSG00000067113	ENSG00000214548	MEG3	PLPP1
hsa-mir-424	ENSG00000168477	ENSG00000214548	MEG3	TNXB
hsa-mir-424	ENSG00000106034	ENSG00000214548	MEG3	CPED1
hsa-mir-424	ENSG00000079102	ENSG00000214548	MEG3	RUNX1T1
hsa-mir-424	ENSG00000165124	ENSG00000214548	MEG3	SVEP1
hsa-mir-424	ENSG00000162552	ENSG00000267280	TBX2-AS1	WNT4
hsa-mir-424	ENSG00000143321	ENSG00000267280	TBX2-AS1	HDGF
hsa-mir-424	ENSG00000143374	ENSG00000267280	TBX2-AS1	TARS2
hsa-mir-424	ENSG00000163531	ENSG00000267280	TBX2-AS1	NFASC
hsa-mir-424	ENSG00000125434	ENSG00000267280	TBX2-AS1	SLC25A35
hsa-mir-424	ENSG00000161544	ENSG00000267280	TBX2-AS1	CYGB
hsa-mir-424	ENSG00000185761	ENSG00000267280	TBX2-AS1	ADAMTSL5
hsa-mir-424	ENSG00000090006	ENSG00000267280	TBX2-AS1	LTBP4
hsa-mir-424	ENSG00000127241	ENSG00000267280	TBX2-AS1	MASP1
hsa-mir-424	ENSG00000159674	ENSG00000267280	TBX2-AS1	SPON2
hsa-mir-424	ENSG00000067113	ENSG00000267280	TBX2-AS1	PLPP1
hsa-mir-424	ENSG00000168477	ENSG00000267280	TBX2-AS1	TNXB
hsa-mir-424	ENSG00000106034	ENSG00000267280	TBX2-AS1	CPED1
hsa-mir-424	ENSG00000079102	ENSG00000267280	TBX2-AS1	RUNX1T1
hsa-mir-424	ENSG00000165124	ENSG00000267280	TBX2-AS1	SVEP1
hsa-mir-424	ENSG00000162552	ENSG00000266402	SNHG25	WNT4
hsa-mir-424	ENSG00000143321	ENSG00000266402	SNHG25	HDGF
hsa-mir-424	ENSG00000143374	ENSG00000266402	SNHG25	TARS2
hsa-mir-424	ENSG00000163531	ENSG00000266402	SNHG25	NFASC
hsa-mir-424	ENSG00000125434	ENSG00000266402	SNHG25	SLC25A35
hsa-mir-424	ENSG00000161544	ENSG00000266402	SNHG25	CYGB
hsa-mir-424	ENSG00000185761	ENSG00000266402	SNHG25	ADAMTSL5
hsa-mir-424	ENSG00000090006	ENSG00000266402	SNHG25	LTBP4
hsa-mir-424	ENSG00000127241	ENSG00000266402	SNHG25	MASP1
hsa-mir-424	ENSG00000159674	ENSG00000266402	SNHG25	SPON2
hsa-mir-424	ENSG00000067113	ENSG00000266402	SNHG25	PLPP1
hsa-mir-424	ENSG00000168477	ENSG00000266402	SNHG25	TNXB
hsa-mir-424	ENSG00000106034	ENSG00000266402	SNHG25	CPED1
hsa-mir-424	ENSG00000079102	ENSG00000266402	SNHG25	RUNX1T1
hsa-mir-424	ENSG00000165124	ENSG00000266402	SNHG25	SVEP1
hsa-mir-429	ENSG00000165424	ENSG00000235531	MSC-AS1	ZCCHC24
hsa-mir-429	ENSG00000148516	ENSG00000235531	MSC-AS1	ZEB1
hsa-mir-429	ENSG00000185950	ENSG00000235531	MSC-AS1	IRS2
hsa-mir-429	ENSG00000139910	ENSG00000235531	MSC-AS1	NOVA1
hsa-mir-429	ENSG00000035862	ENSG00000235531	MSC-AS1	TIMP2
hsa-mir-429	ENSG00000105137	ENSG00000235531	MSC-AS1	SYDE1
hsa-mir-429	ENSG00000132639	ENSG00000235531	MSC-AS1	SNAP25
hsa-mir-429	ENSG00000100034	ENSG00000235531	MSC-AS1	PPM1F
hsa-mir-429	ENSG00000170876	ENSG00000235531	MSC-AS1	TMEM43
hsa-mir-429	ENSG00000171033	ENSG00000235531	MSC-AS1	PKIA
hsa-mir-429	ENSG00000173068	ENSG00000235531	MSC-AS1	BNC2
hsa-mir-429	ENSG00000122707	ENSG00000235531	MSC-AS1	RECK
hsa-mir-429	ENSG00000022267	ENSG00000235531	MSC-AS1	FHL1
hsa-mir-429	ENSG00000165424	ENSG00000237036	ZEB1-AS1	ZCCHC24
hsa-mir-429	ENSG00000148516	ENSG00000237036	ZEB1-AS1	ZEB1
hsa-mir-429	ENSG00000185950	ENSG00000237036	ZEB1-AS1	IRS2
hsa-mir-429	ENSG00000139910	ENSG00000237036	ZEB1-AS1	NOVA1
hsa-mir-429	ENSG00000035862	ENSG00000237036	ZEB1-AS1	TIMP2
hsa-mir-429	ENSG00000105137	ENSG00000237036	ZEB1-AS1	SYDE1
hsa-mir-429	ENSG00000132639	ENSG00000237036	ZEB1-AS1	SNAP25
hsa-mir-429	ENSG00000100034	ENSG00000237036	ZEB1-AS1	PPM1F
hsa-mir-429	ENSG00000170876	ENSG00000237036	ZEB1-AS1	TMEM43
hsa-mir-429	ENSG00000171033	ENSG00000237036	ZEB1-AS1	PKIA
hsa-mir-429	ENSG00000173068	ENSG00000237036	ZEB1-AS1	BNC2
hsa-mir-429	ENSG00000122707	ENSG00000237036	ZEB1-AS1	RECK
hsa-mir-429	ENSG00000022267	ENSG00000237036	ZEB1-AS1	FHL1
hsa-mir-429	ENSG00000165424	ENSG00000263753	LINC00667	ZCCHC24
hsa-mir-429	ENSG00000148516	ENSG00000263753	LINC00667	ZEB1
hsa-mir-429	ENSG00000185950	ENSG00000263753	LINC00667	IRS2
hsa-mir-429	ENSG00000139910	ENSG00000263753	LINC00667	NOVA1
hsa-mir-429	ENSG00000035862	ENSG00000263753	LINC00667	TIMP2
hsa-mir-429	ENSG00000105137	ENSG00000263753	LINC00667	SYDE1
hsa-mir-429	ENSG00000132639	ENSG00000263753	LINC00667	SNAP25
hsa-mir-429	ENSG00000100034	ENSG00000263753	LINC00667	PPM1F
hsa-mir-429	ENSG00000170876	ENSG00000263753	LINC00667	TMEM43
hsa-mir-429	ENSG00000171033	ENSG00000263753	LINC00667	PKIA
hsa-mir-429	ENSG00000173068	ENSG00000263753	LINC00667	BNC2
hsa-mir-429	ENSG00000122707	ENSG00000263753	LINC00667	RECK
hsa-mir-429	ENSG00000022267	ENSG00000263753	LINC00667	FHL1
hsa-mir-452	ENSG00000035862	ENSG00000233593	AL590094.1	TIMP2
hsa-mir-452	ENSG00000132639	ENSG00000233593	AL590094.1	SNAP25
hsa-mir-452	ENSG00000114019	ENSG00000233593	AL590094.1	AMOTL2
hsa-mir-452	ENSG00000180611	ENSG00000233593	AL590094.1	MB21D2
hsa-mir-452	ENSG00000035862	ENSG00000234456	MAGI2-AS3	TIMP2
hsa-mir-452	ENSG00000132639	ENSG00000234456	MAGI2-AS3	SNAP25
hsa-mir-452	ENSG00000114019	ENSG00000234456	MAGI2-AS3	AMOTL2
hsa-mir-452	ENSG00000180611	ENSG00000234456	MAGI2-AS3	MB21D2
hsa-mir-452	ENSG00000035862	ENSG00000235823	OLMALINC	TIMP2
hsa-mir-452	ENSG00000132639	ENSG00000235823	OLMALINC	SNAP25
hsa-mir-452	ENSG00000114019	ENSG00000235823	OLMALINC	AMOTL2
hsa-mir-452	ENSG00000180611	ENSG00000235823	OLMALINC	MB21D2
hsa-mir-487b	ENSG00000197256	ENSG00000234456	MAGI2-AS3	KANK2
hsa-mir-497	ENSG00000097021	ENSG00000261534	AL596244.1	ACOT7
hsa-mir-497	ENSG00000143321	ENSG00000261534	AL596244.1	HDGF
hsa-mir-497	ENSG00000163545	ENSG00000261534	AL596244.1	NUAK2
hsa-mir-497	ENSG00000130775	ENSG00000261534	AL596244.1	THEMIS2
hsa-mir-497	ENSG00000149948	ENSG00000261534	AL596244.1	HMGA2
hsa-mir-497	ENSG00000076248	ENSG00000261534	AL596244.1	UNG
hsa-mir-497	ENSG00000185567	ENSG00000261534	AL596244.1	AHNAK2
hsa-mir-497	ENSG00000258818	ENSG00000261534	AL596244.1	RNASE4
hsa-mir-497	ENSG00000198807	ENSG00000261534	AL596244.1	PAX9
hsa-mir-497	ENSG00000184254	ENSG00000261534	AL596244.1	ALDH1A3
hsa-mir-497	ENSG00000118898	ENSG00000261534	AL596244.1	PPL
hsa-mir-497	ENSG00000159713	ENSG00000261534	AL596244.1	TPPP3
hsa-mir-497	ENSG00000125434	ENSG00000261534	AL596244.1	SLC25A35
hsa-mir-497	ENSG00000173801	ENSG00000261534	AL596244.1	JUP
hsa-mir-497	ENSG00000141738	ENSG00000261534	AL596244.1	GRB7
hsa-mir-497	ENSG00000105173	ENSG00000261534	AL596244.1	CCNE1
hsa-mir-497	ENSG00000138018	ENSG00000261534	AL596244.1	SELENOI
hsa-mir-497	ENSG00000198142	ENSG00000261534	AL596244.1	SOWAHC
hsa-mir-497	ENSG00000077232	ENSG00000261534	AL596244.1	DNAJC10
hsa-mir-497	ENSG00000101224	ENSG00000261534	AL596244.1	CDC25B
hsa-mir-497	ENSG00000087008	ENSG00000261534	AL596244.1	ACOX3
hsa-mir-497	ENSG00000196159	ENSG00000261534	AL596244.1	FAT4
hsa-mir-497	ENSG00000145675	ENSG00000261534	AL596244.1	PIK3R1
hsa-mir-497	ENSG00000124571	ENSG00000261534	AL596244.1	XPO5
hsa-mir-497	ENSG00000111799	ENSG00000261534	AL596244.1	COL12A1
hsa-mir-497	ENSG00000135525	ENSG00000261534	AL596244.1	MAP7
hsa-mir-497	ENSG00000112183	ENSG00000261534	AL596244.1	RBM24
hsa-mir-497	ENSG00000137309	ENSG00000261534	AL596244.1	HMGA1
hsa-mir-497	ENSG00000153814	ENSG00000261534	AL596244.1	JAZF1
hsa-mir-497	ENSG00000105784	ENSG00000261534	AL596244.1	RUNDC3B
hsa-mir-497	ENSG00000106034	ENSG00000261534	AL596244.1	CPED1
hsa-mir-497	ENSG00000079102	ENSG00000261534	AL596244.1	RUNX1T1
hsa-mir-497	ENSG00000086062	ENSG00000261534	AL596244.1	B4GALT1
hsa-mir-497	ENSG00000185920	ENSG00000261534	AL596244.1	PTCH1
hsa-mir-497	ENSG00000135069	ENSG00000261534	AL596244.1	PSAT1
hsa-mir-497	ENSG00000130222	ENSG00000261534	AL596244.1	GADD45G
hsa-mir-497	ENSG00000130829	ENSG00000261534	AL596244.1	DUSP9
hsa-mir-497	ENSG00000097021	ENSG00000230061	TRPM2-AS	ACOT7
hsa-mir-497	ENSG00000143321	ENSG00000230061	TRPM2-AS	HDGF
hsa-mir-497	ENSG00000163545	ENSG00000230061	TRPM2-AS	NUAK2
hsa-mir-497	ENSG00000130775	ENSG00000230061	TRPM2-AS	THEMIS2
hsa-mir-497	ENSG00000149948	ENSG00000230061	TRPM2-AS	HMGA2
hsa-mir-497	ENSG00000076248	ENSG00000230061	TRPM2-AS	UNG
hsa-mir-497	ENSG00000185567	ENSG00000230061	TRPM2-AS	AHNAK2
hsa-mir-497	ENSG00000258818	ENSG00000230061	TRPM2-AS	RNASE4
hsa-mir-497	ENSG00000198807	ENSG00000230061	TRPM2-AS	PAX9
hsa-mir-497	ENSG00000184254	ENSG00000230061	TRPM2-AS	ALDH1A3
hsa-mir-497	ENSG00000118898	ENSG00000230061	TRPM2-AS	PPL
hsa-mir-497	ENSG00000159713	ENSG00000230061	TRPM2-AS	TPPP3
hsa-mir-497	ENSG00000125434	ENSG00000230061	TRPM2-AS	SLC25A35
hsa-mir-497	ENSG00000173801	ENSG00000230061	TRPM2-AS	JUP
hsa-mir-497	ENSG00000141738	ENSG00000230061	TRPM2-AS	GRB7
hsa-mir-497	ENSG00000105173	ENSG00000230061	TRPM2-AS	CCNE1
hsa-mir-497	ENSG00000138018	ENSG00000230061	TRPM2-AS	SELENOI
hsa-mir-497	ENSG00000198142	ENSG00000230061	TRPM2-AS	SOWAHC
hsa-mir-497	ENSG00000077232	ENSG00000230061	TRPM2-AS	DNAJC10
hsa-mir-497	ENSG00000101224	ENSG00000230061	TRPM2-AS	CDC25B
hsa-mir-497	ENSG00000087008	ENSG00000230061	TRPM2-AS	ACOX3
hsa-mir-497	ENSG00000196159	ENSG00000230061	TRPM2-AS	FAT4
hsa-mir-497	ENSG00000145675	ENSG00000230061	TRPM2-AS	PIK3R1
hsa-mir-497	ENSG00000124571	ENSG00000230061	TRPM2-AS	XPO5
hsa-mir-497	ENSG00000111799	ENSG00000230061	TRPM2-AS	COL12A1
hsa-mir-497	ENSG00000135525	ENSG00000230061	TRPM2-AS	MAP7
hsa-mir-497	ENSG00000112183	ENSG00000230061	TRPM2-AS	RBM24
hsa-mir-497	ENSG00000137309	ENSG00000230061	TRPM2-AS	HMGA1
hsa-mir-497	ENSG00000153814	ENSG00000230061	TRPM2-AS	JAZF1
hsa-mir-497	ENSG00000105784	ENSG00000230061	TRPM2-AS	RUNDC3B
hsa-mir-497	ENSG00000106034	ENSG00000230061	TRPM2-AS	CPED1
hsa-mir-497	ENSG00000079102	ENSG00000230061	TRPM2-AS	RUNX1T1
hsa-mir-497	ENSG00000086062	ENSG00000230061	TRPM2-AS	B4GALT1
hsa-mir-497	ENSG00000185920	ENSG00000230061	TRPM2-AS	PTCH1
hsa-mir-497	ENSG00000135069	ENSG00000230061	TRPM2-AS	PSAT1
hsa-mir-497	ENSG00000130222	ENSG00000230061	TRPM2-AS	GADD45G
hsa-mir-497	ENSG00000130829	ENSG00000230061	TRPM2-AS	DUSP9
